# Supplementary material for: Investigating microbiome and transcriptome data to uncover the key microbial community involved in lignocellulose degradation within the Deulajhari hot spring consortium
Source: Data Brief. 2023 Oct 5;51:109648. doi: 10.1016/j.dib.2023.109648 (PMC10570936; doi:10.1016/j.dib.2023.109648)
Supplement: Supplementary file 1 [file mmc1.xlsx]

## Sheet: Sheet1
Tabe S1: Relative abundance of metagenomics and metatranscriptomics datasets at phylum level
Phylum	RelativeAbundance_MGs	RelativeAbundance_MTs
Unclassified Bacteria	5.38518	29.4328
Firmicutes	6.51754	26.3789
Deinococcus-Thermus	10.219	22.8014
Proteobacteria	46.9673	10.2847
Armatimonadetes	1.4188	8.65901
Chloroflexi	12.9921	1.43284
Ascomycota	0	0.470723
Actinobacteria	5.71907	0.204363
Bacteroidetes	0.8477	0.174512
Acidobacteria	5.27866	0.0551091
Cyanobacteria	0.312405	0.0551091
Chlamydiae	0	0.0505166
Planctomycetes	1.85653	0
Gemmatimonadetes	0.81637	0
Candidatus Aminicenantes	0.551408	0
Ignavibacteriae	0.441305	0
Chlorobi	0.354477	0
Verrucomicrobia	0.140537	0
Environment Bacteria	0.101151	0
Candidatus Rokubacteria	0.0805629	0
