# Supplementary material for: Investigating microbiome and transcriptome data to uncover the key microbial community involved in lignocellulose degradation within the Deulajhari hot spring consortium
Source: Data Brief. 2023 Oct 5;51:109648. doi: 10.1016/j.dib.2023.109648 (PMC10570936; doi:10.1016/j.dib.2023.109648)
Supplement: Supplementary file 2 [file mmc2.xlsx]

## Sheet: Mgs
TableS2A: Relative Abundance of metagenomics datasets at genus level
Genus	Relative Abundance
Meiothermus	15.2105
unChloroflexi	6.52655
Elioraea	4.98762
Burkholderia	4.78536
Thermoflexus	4.64172
unBetaproteobacteria	4.46584
Caldimonas	3.94554
Caldilinea	3.91183
Anoxybacillus	3.88691
Serratia	3.60111
Tepidimonas	3.56007
unPaenibacillaceae	3.27427
bacterium HR32	3.06321
unActinobacteria	2.91225
bacterium HR18	2.66456
unArmatimonadetes	2.28056
Achromobacter	2.27909
Chloroflexus	1.65326
Candidatus Solibacter	1.13295
Roseomonas	0.92043
unAminicenantes	0.902842
Bradyrhizobium	0.861804
Litorilinea	0.806109
Thermus	0.803178
unAcidobacteria	0.740154
unGemmatimonadetes	0.731361
Bryobacter	0.693254
bacterium HR12	0.662475
unActinobacteria	0.628765
Rhodoplanes	0.592124
unChlorobi	0.57307
bacterium HR16	0.533497
unBurkholderiales	0.524704
Roseiflexus	0.512978
unAcidobacteriaceae	0.477803
Belnapia	0.419177
unAlphaproteobacteria	0.397192
bacterium HR31	0.386932
Cytophagales	0.385467
Gemmata	0.320978
Rubritepida	0.312184
Sphaerobacter	0.285802
unSolibacteres	0.275543
Rhodobacteraceae	0.253558
unCyanobacteria	0.243298
Verrucomicrobia	0.230107
bacterium HR41	0.22571
unPlanctomycetaceae	0.221314
Brevibacillus	0.206657
Ignavibacteriales	0.203726
Paenibacillus	0.203726
Clostridia	0.196397
Xanthomonadales	0.194932
Micrococcales	0.193466
Solirubrobacterales	0.181741
Deinococcus	0.17881
Nitrosomonadales	0.171481
Acidimicrobiales	0.171481
environmental samples	0.165619
unIgnavibacteria	0.165619
Anaerolineaceae	0.161222
Oxalobacteraceae	0.159756
unPlanctomycetes	0.153894
Enterococcus	0.148031
Rhodospirillaceae	0.143634
Pirellula	0.140703
Streptomyces	0.140703
bacterium HR30	0.140703
Methanocella	0.139237
unRhodospirillales	0.137771
Pseudomonadales	0.136306
Nevskia	0.13484
unBacteroidetes	0.133374
unRhizobiales	0.131909
Candidatus Rokubacteria	0.131909
Thermoleophilum	0.128977
Caulobacterales	0.123115
Nostocales	0.123115
Methyloceanibacter	0.120183
Chromatiales	0.117252
Propionibacteriales	0.117252
unDeltaproteobacteria	0.115787
Mycobacterium	0.114321
Sphingomonadales	0.112855
unGammaproteobacteria	0.112855
Pseudonocardiaceae	0.108458
Zoogloeaceae	0.106993
Cystobacterineae	0.106993
Methylobacteriaceae	0.105527
Rubrobacteria	0.105527
Methylothermaceae	0.104061
bacterium HR20	0.104061

## Sheet: Mts
TableS2B: Relative Abundance of metatranscriptomics datasets at genus level
Genus	Relative Abundance
unknown	50.2476
Meiothermus	12.2855
Thermus	11.9937
Anoxybacillus	7.56595
Caldimonas	3.37354
Paenibacillus	1.97852
Thermobacillus	1.81671
Roseomonas	1.68432
Pseudomonas	1.36315
Belnapia	1.35824
Caldilinea	0.789448
Geobacillus	0.617829
Rubritepida	0.573698
Bacillus	0.558988
Cohnella	0.338335
Elioraea	0.252525
Parageobacillus	0.218201
Thermoflexus	0.213298
Rhodothermus	0.127488
Bradyrhizobium	0.10052
Theobroma	0.0760027
Brevibacillus	0.073551
Populus	0.0686476
Acidisphaera	0.0637442
Cucumis	0.0563891
Gammasphaerolipovirus	0.0563891
