# Supplementary material for: Investigating microbiome and transcriptome data to uncover the key microbial community involved in lignocellulose degradation within the Deulajhari hot spring consortium
Source: Data Brief. 2023 Oct 5;51:109648. doi: 10.1016/j.dib.2023.109648 (PMC10570936; doi:10.1016/j.dib.2023.109648)
Supplement: Supplementary file 3 [file mmc3.xls]

## Sheet: Table S3A
Table S3A: Distribution of the SEED categories at metagenome (MGs) datasets
SEED Functions Level-I	SEED Functions Level-II	SEED Functions Level-III	Counts
Amino Acids and Derivatives	A Hypothetical Protein Related to Proline Metabolism		90039
Amino Acids and Derivatives	Alanine biosynthesis	5-FCL-like protein	923
Amino Acids and Derivatives	Alanine biosynthesis	3-oxoacyl-[acyl-carrier protein] reductase (EC 1.1.1.100)	534
Amino Acids and Derivatives	Alanine biosynthesis	Long-chain-fatty-acid--CoA ligase (EC 6.2.1.3)	397
Amino Acids and Derivatives	Alanine biosynthesis	TonB-dependent receptor	341
Amino Acids and Derivatives	Alanine biosynthesis	Enoyl-CoA hydratase (EC 4.2.1.17)	258
Amino Acids and Derivatives	Alanine biosynthesis	Aspartate aminotransferase (EC 2.6.1.1)	197
Amino Acids and Derivatives	Alanine biosynthesis	D-3-phosphoglycerate dehydrogenase (EC 1.1.1.95)	192
Amino Acids and Derivatives	Alanine biosynthesis	Oligopeptide ABC transporter, periplasmic oligopeptide-binding protein OppA (TC 3.A.1.5.1)	192
Amino Acids and Derivatives	Alanine, serine, glycine metabolism in plants	Permease of the drug/metabolite transporter (DMT) superfamily	186
Amino Acids and Derivatives	Alanine, serine, glycine metabolism in plants	diguanylate cyclase/phosphodiesterase (GGDEF & EAL domains) with PAS/PAC sensor(s)	166
Amino Acids and Derivatives	Alanine, serine, glycine metabolism in plants	Dipeptide transport system permease protein DppC (TC 3.A.1.5.2)	155
Amino Acids and Derivatives	Alanine, serine, glycine metabolism in plants	Butyryl-CoA dehydrogenase (EC 1.3.99.2)	150
Amino Acids and Derivatives	Alanine, serine, glycine metabolism in plants	3-ketoacyl-CoA thiolase (EC 2.3.1.16)	147
Amino Acids and Derivatives	Alanine, serine, glycine metabolism in plants	Adenylate cyclase (EC 4.6.1.1)	142
Amino Acids and Derivatives	Alanine, serine, glycine metabolism in plants	Dipeptide transport system permease protein DppB (TC 3.A.1.5.2)	141
Amino Acids and Derivatives	Amino acid racemase	High-affinity branched-chain amino acid transport system permease protein LivH (TC 3.A.1.4.1)	138
Amino Acids and Derivatives	Amino acid racemase	Copper-translocating P-type ATPase (EC 3.6.3.4)	138
Amino Acids and Derivatives	Amino acid racemase	Alcohol dehydrogenase (EC 1.1.1.1)	136
Amino Acids and Derivatives	Amino acid racemase	Branched-chain amino acid transport ATP-binding protein LivF (TC 3.A.1.4.1)	136
Amino Acids and Derivatives	Amino acid racemase	UDP-glucose 4-epimerase (EC 5.1.3.2)	134
Amino Acids and Derivatives	Arginine and Ornithine Degradation	Cobalt-zinc-cadmium resistance protein CzcA	133
Amino Acids and Derivatives	Arginine and Ornithine Degradation	Aldehyde dehydrogenase (EC 1.2.1.3)	130
Amino Acids and Derivatives	Arginine and Ornithine Degradation	Myo-inositol 2-dehydrogenase (EC 1.1.1.18)	124
Amino Acids and Derivatives	Arginine and Ornithine Degradation	DNA polymerase III alpha subunit (EC 2.7.7.7)	116
Amino Acids and Derivatives	Arginine and Ornithine Degradation	Cysteine desulfurase (EC 2.8.1.7)	113
Amino Acids and Derivatives	Arginine and Ornithine Degradation	Branched-chain amino acid transport ATP-binding protein LivG (TC 3.A.1.4.1)	113
Amino Acids and Derivatives	Arginine and Ornithine Degradation	Acetyl-coenzyme A synthetase (EC 6.2.1.1)	111
Amino Acids and Derivatives	Arginine and Ornithine Degradation	DNA-directed RNA polymerase beta' subunit (EC 2.7.7.6)	109
Amino Acids and Derivatives	Arginine and Ornithine Degradation	Thioredoxin reductase (EC 1.8.1.9)	106
Amino Acids and Derivatives	Arginine and Ornithine Degradation	Branched-chain amino acid transport system permease protein LivM (TC 3.A.1.4.1)	104
Amino Acids and Derivatives	Arginine and Ornithine Degradation	Dipeptide-binding ABC transporter, periplasmic substrate-binding component (TC 3.A.1.5.2)	104
Amino Acids and Derivatives	Arginine and Ornithine Degradation	DNA-directed RNA polymerase beta subunit (EC 2.7.7.6)	102
Amino Acids and Derivatives	Arginine and Ornithine Degradation	Acriflavin resistance protein	99
Amino Acids and Derivatives	Arginine and Ornithine Degradation	Multimodular transpeptidase-transglycosylase (EC 2.4.1.129) (EC 3.4.-.-)	98
Amino Acids and Derivatives	Arginine and Ornithine Degradation	Oligopeptide transport system permease protein OppB (TC 3.A.1.5.1)	96
Amino Acids and Derivatives	Arginine and Ornithine Degradation	Glutamate synthase [NADPH] large chain (EC 1.4.1.13)	94
Amino Acids and Derivatives	Arginine and Ornithine Degradation	Excinuclease ABC subunit A	93
Amino Acids and Derivatives	Arginine and Ornithine Degradation	Cell division protein FtsI [Peptidoglycan synthetase] (EC 2.4.1.129)	92
Amino Acids and Derivatives	Arginine and Ornithine Degradation	ATP-dependent protease La (EC 3.4.21.53) Type I	92
Amino Acids and Derivatives	Arginine and Ornithine Degradation	Inosine-5'-monophosphate dehydrogenase (EC 1.1.1.205)	91
Amino Acids and Derivatives	Arginine and Ornithine Degradation	Carbon monoxide dehydrogenase large chain (EC 1.2.99.2)	91
Amino Acids and Derivatives	Arginine and Ornithine Degradation	Chaperone protein DnaK	90
Amino Acids and Derivatives	Arginine and Ornithine Degradation	5-methyltetrahydrofolate--homocysteine methyltransferase (EC 2.1.1.13)	88
Amino Acids and Derivatives	Arginine and Ornithine Degradation	Tricarboxylate transport membrane protein TctA	88
Amino Acids and Derivatives	Arginine and Ornithine Degradation	Thymidylate kinase (EC 2.7.4.9)	88
Amino Acids and Derivatives	Arginine and Ornithine Degradation	Phosphate regulon transcriptional regulatory protein PhoB (SphR)	88
Amino Acids and Derivatives	Arginine and Ornithine Degradation	ClpB protein	86
Amino Acids and Derivatives	Arginine and Ornithine Degradation	Transcription-repair coupling factor	85
Amino Acids and Derivatives	Arginine and Ornithine Degradation	Oligopeptide transport ATP-binding protein OppD (TC 3.A.1.5.1)	85
Amino Acids and Derivatives	Arginine Biosynthesis extended	3-hydroxyacyl-CoA dehydrogenase (EC 1.1.1.35)	83
Amino Acids and Derivatives	Arginine Biosynthesis extended	Succinate dehydrogenase flavoprotein subunit (EC 1.3.99.1)	83
Amino Acids and Derivatives	Arginine Biosynthesis extended	Glutamine synthetase type I (EC 6.3.1.2)	81
Amino Acids and Derivatives	Arginine Biosynthesis extended	Heat shock protein 60 family chaperone GroEL	81
Amino Acids and Derivatives	Arginine Biosynthesis extended	N-methylhydantoinase A (EC 3.5.2.14)	79
Amino Acids and Derivatives	Arginine Biosynthesis extended	Aconitate hydratase (EC 4.2.1.3)	79
Amino Acids and Derivatives	Arginine Biosynthesis extended	Gamma-glutamyltranspeptidase (EC 2.3.2.2)	79
Amino Acids and Derivatives	Arginine Biosynthesis extended	Isocitrate dehydrogenase [NADP] (EC 1.1.1.42)	78
Amino Acids and Derivatives	Arginine Biosynthesis extended	Methylmalonyl-CoA mutase (EC 5.4.99.2)	77
Amino Acids and Derivatives	Arginine Biosynthesis extended	RNA polymerase sigma factor RpoD	77
Amino Acids and Derivatives	Arginine Biosynthesis extended	Probable Co/Zn/Cd efflux system membrane fusion protein	77
Amino Acids and Derivatives	Arginine deiminase and agmatine deiminase pathways in Streptococci	Oligopeptide transport ATP-binding protein OppF (TC 3.A.1.5.1)	74
Amino Acids and Derivatives	Arginine deiminase and agmatine deiminase pathways in Streptococci	Carbamoyl-phosphate synthase large chain (EC 6.3.5.5)	73
Amino Acids and Derivatives	Arginine deiminase and agmatine deiminase pathways in Streptococci	Dihydroorotase (EC 3.5.2.3)	73
Amino Acids and Derivatives	Arginine deiminase and agmatine deiminase pathways in Streptococci	Phosphate regulon sensor protein PhoR (SphS) (EC 2.7.13.3)	73
Amino Acids and Derivatives	Arginine metabolism and urea cycle in plants	Alanyl-tRNA synthetase (EC 6.1.1.7)	73
Amino Acids and Derivatives	Arginine metabolism and urea cycle in plants	Acetolactate synthase large subunit (EC 2.2.1.6)	72
Amino Acids and Derivatives	Aromatic amino acid degradation	Dihydroxy-acid dehydratase (EC 4.2.1.9)	72
Amino Acids and Derivatives	Aromatic amino acid degradation	Glutamate-1-semialdehyde aminotransferase (EC 5.4.3.8)	72
Amino Acids and Derivatives	Aromatic amino acid degradation	dTDP-glucose 4,6-dehydratase (EC 4.2.1.46)	71
Amino Acids and Derivatives	Aromatic amino acid degradation	Acetylornithine deacetylase (EC 3.5.1.16)	70
Amino Acids and Derivatives	Aromatic amino acid degradation	Citrate synthase (si) (EC 2.3.3.1)	69
Amino Acids and Derivatives	Aromatic amino acid degradation	NADH-ubiquinone oxidoreductase chain M (EC 1.6.5.3)	69
Amino Acids and Derivatives	Aromatic amino acid degradation	2-isopropylmalate synthase (EC 2.3.3.13)	68
Amino Acids and Derivatives	Aromatic amino acid degradation	3-isopropylmalate dehydrogenase (EC 1.1.1.85)	68
Amino Acids and Derivatives	Aromatic amino acid degradation	Threonine synthase (EC 4.2.3.1)	68
Amino Acids and Derivatives	Aromatic amino acid degradation	Acetyl-CoA synthetase (ADP-forming) alpha and beta chains, putative	68
Amino Acids and Derivatives	Aromatic amino acid degradation	Ferredoxin	68
Amino Acids and Derivatives	Aromatic amino acid degradation	DNA gyrase subunit A (EC 5.99.1.3)	68
Amino Acids and Derivatives	Aromatic amino acid degradation	NADH-ubiquinone oxidoreductase chain N (EC 1.6.5.3)	68
Amino Acids and Derivatives	Aromatic amino acid degradation	Branched-chain amino acid aminotransferase (EC 2.6.1.42)	67
Amino Acids and Derivatives	Aromatic amino acid degradation	Malate dehydrogenase (EC 1.1.1.37)	67
Amino Acids and Derivatives	Aromatic amino acid degradation	DNA polymerase I (EC 2.7.7.7)	67
Amino Acids and Derivatives	Aromatic amino acid degradation	ATP-dependent DNA helicase UvrD/PcrA	67
Amino Acids and Derivatives	Aromatic amino acid degradation	Thioredoxin	67
Amino Acids and Derivatives	Aromatic amino acid degradation	Ribonucleotide reductase of class II (coenzyme B12-dependent) (EC 1.17.4.1)	67
Amino Acids and Derivatives	Aromatic amino acid degradation	Acetylornithine aminotransferase (EC 2.6.1.11)	66
Amino Acids and Derivatives	Aromatic amino acid degradation	NADH-ubiquinone oxidoreductase chain L (EC 1.6.5.3)	66
Amino Acids and Derivatives	Aromatic amino acid degradation	Malonyl CoA-acyl carrier protein transacylase (EC 2.3.1.39)	66
Amino Acids and Derivatives	Aromatic amino acid interconversions with aryl acids	Asparagine synthetase [glutamine-hydrolyzing] (EC 6.3.5.4)	65
Amino Acids and Derivatives	Aromatic amino acid interconversions with aryl acids	Acyl-CoA dehydrogenase, short-chain specific (EC 1.3.99.2)	65
Amino Acids and Derivatives	Aromatic amino acid interconversions with aryl acids	UDP-glucose dehydrogenase (EC 1.1.1.22)	65
Amino Acids and Derivatives	Aromatic amino acid interconversions with aryl acids	Ribose-phosphate pyrophosphokinase (EC 2.7.6.1)	65
Amino Acids and Derivatives	Aromatic amino acid interconversions with aryl acids	ATP-dependent Clp protease proteolytic subunit (EC 3.4.21.92)	65
Amino Acids and Derivatives	Branched chain amino acid degradation regulons	Chaperone protein DnaJ	65
Amino Acids and Derivatives	Branched chain amino acid degradation regulons	Aspartyl-tRNA synthetase (EC 6.1.1.12)	64
Amino Acids and Derivatives	Branched chain amino acid degradation regulons	Maltose/maltodextrin ABC transporter, permease protein MalG	63
Amino Acids and Derivatives	Branched chain amino acid degradation regulons	ATP-dependent DNA helicase RecG (EC 3.6.1.-)	63
Amino Acids and Derivatives	Branched chain amino acid degradation regulons	RNA polymerase sigma-54 factor RpoN	63
Amino Acids and Derivatives	Branched chain amino acid degradation regulons	Phosphoglycerate kinase (EC 2.7.2.3)	62
Amino Acids and Derivatives	Branched chain amino acid degradation regulons	Chromosome partition protein smc	62
Amino Acids and Derivatives	Branched chain amino acid degradation regulons	Adenosylmethionine-8-amino-7-oxononanoate aminotransferase (EC 2.6.1.62)	62
Amino Acids and Derivatives	Branched chain amino acid degradation regulons	Biotin carboxylase of acetyl-CoA carboxylase (EC 6.3.4.14)	62
Amino Acids and Derivatives	Branched chain amino acid degradation regulons	Fumarylacetoacetate hydrolase family protein	62
Amino Acids and Derivatives	Branched chain amino acid degradation regulons	CRISPR-associated protein Cas1	62
Amino Acids and Derivatives	Branched chain amino acid degradation regulons	DNA gyrase subunit B (EC 5.99.1.3)	62
Amino Acids and Derivatives	Branched chain amino acid degradation regulons	Aminopeptidase YpdF (MP-, MA-, MS-, AP-, NP- specific)	62
Amino Acids and Derivatives	Branched chain amino acid degradation regulons	Translation initiation factor 2	62
Amino Acids and Derivatives	Branched chain amino acid degradation regulons	Polyribonucleotide nucleotidyltransferase (EC 2.7.7.8)	62
Amino Acids and Derivatives	Branched chain amino acid degradation regulons	Serine hydroxymethyltransferase (EC 2.1.2.1)	61
Amino Acids and Derivatives	Branched chain amino acid degradation regulons	O-succinylhomoserine sulfhydrylase (EC 2.5.1.48)	61
Amino Acids and Derivatives	Branched chain amino acid degradation regulons	Enolase (EC 4.2.1.11)	61
Amino Acids and Derivatives	Branched chain amino acid degradation regulons	Beta-galactosidase (EC 3.2.1.23)	61
Amino Acids and Derivatives	Branched-Chain Amino Acid Biosynthesis	Chromosome (plasmid) partitioning protein ParA	61
Amino Acids and Derivatives	Branched-Chain Amino Acid Biosynthesis	Acetyl-coenzyme A carboxyl transferase beta chain (EC 6.4.1.2)	61
Amino Acids and Derivatives	Branched-Chain Amino Acid Biosynthesis	Exopolyphosphatase (EC 3.6.1.11)	61
Amino Acids and Derivatives	Branched-Chain Amino Acid Biosynthesis	NADH-ubiquinone oxidoreductase chain D (EC 1.6.5.3)	61
Amino Acids and Derivatives	Branched-Chain Amino Acid Biosynthesis	Single-stranded-DNA-specific exonuclease RecJ (EC 3.1.-.-)	60
Amino Acids and Derivatives	Branched-Chain Amino Acid Biosynthesis	Threonyl-tRNA synthetase (EC 6.1.1.3)	60
Amino Acids and Derivatives	Branched-Chain Amino Acid Biosynthesis	Cytochrome c oxidase polypeptide I (EC 1.9.3.1)	60
Amino Acids and Derivatives	Branched-Chain Amino Acid Biosynthesis	Glutamate synthase [NADPH] small chain (EC 1.4.1.13)	59
Amino Acids and Derivatives	Branched-Chain Amino Acid Biosynthesis	Homoserine dehydrogenase (EC 1.1.1.3)	59
Amino Acids and Derivatives	Branched-Chain Amino Acid Biosynthesis	Cell division protein FtsK	59
Amino Acids and Derivatives	Branched-Chain Amino Acid Biosynthesis	Excinuclease ABC subunit C	59
Amino Acids and Derivatives	Branched-Chain Amino Acid Biosynthesis	SSU ribosomal protein S1p	59
Amino Acids and Derivatives	Branched-Chain Amino Acid Biosynthesis	Translation elongation factor G	59
Amino Acids and Derivatives	Branched-chain amino acid metabolism in plants	NADH-ubiquinone oxidoreductase chain H (EC 1.6.5.3)	59
Amino Acids and Derivatives	Chorismate biosynthesis in plants	5-Enolpyruvylshikimate-3-phosphate synthase (EC 2.5.1.19)	58
Amino Acids and Derivatives	Chorismate biosynthesis in plants	Aspartokinase (EC 2.7.2.4)	58
Amino Acids and Derivatives	Chorismate biosynthesis in plants	Twitching motility protein PilT	58
Amino Acids and Derivatives	Chorismate biosynthesis in plants	Transcriptional regulator, IclR family	58
Amino Acids and Derivatives	Chorismate biosynthesis in plants	Phenylalanyl-tRNA synthetase beta chain (EC 6.1.1.20)	58
Amino Acids and Derivatives	Chorismate biosynthesis in plants	N-methylhydantoinase B (EC 3.5.2.14)	57
Amino Acids and Derivatives	Chorismate biosynthesis in plants	NAD(P) transhydrogenase alpha subunit (EC 1.6.1.2)	57
Amino Acids and Derivatives	Chorismate biosynthesis in plants	Excinuclease ABC subunit B	57
Amino Acids and Derivatives	Chorismate biosynthesis in Streptococci	Transcription termination factor Rho	57
Amino Acids and Derivatives	Chorismate biosynthesis in Streptococci	Diaminopimelate decarboxylase (EC 4.1.1.20)	56
Amino Acids and Derivatives	Chorismate biosynthesis in Streptococci	6-phosphofructokinase (EC 2.7.1.11)	56
Amino Acids and Derivatives	Chorismate biosynthesis in Streptococci	Glycolate dehydrogenase (EC 1.1.99.14), subunit GlcD	56
Amino Acids and Derivatives	Chorismate biosynthesis in Streptococci	UDP-N-acetylmuramate--alanine ligase (EC 6.3.2.8)	56
Amino Acids and Derivatives	Chorismate biosynthesis in Streptococci	Molybdopterin biosynthesis protein MoeA	56
Amino Acids and Derivatives	Chorismate Synthesis	Type I restriction-modification system, restriction subunit R (EC 3.1.21.3)	56
Amino Acids and Derivatives	Chorismate Synthesis	Branched-chain amino acid ABC transporter, amino acid-binding protein (TC 3.A.1.4.1)	56
Amino Acids and Derivatives	Chorismate Synthesis	Translation elongation factor G-related protein	56
Amino Acids and Derivatives	Chorismate Synthesis	Arylsulfatase (EC 3.1.6.1)	56
Amino Acids and Derivatives	Chorismate Synthesis	Dihydrolipoamide acyltransferase component of branched-chain alpha-keto acid dehydrogenase complex (EC 2.3.1.168)	55
Amino Acids and Derivatives	Chorismate Synthesis	Prephenate dehydratase (EC 4.2.1.51)	55
Amino Acids and Derivatives	Chorismate Synthesis	Succinate dehydrogenase iron-sulfur protein (EC 1.3.99.1)	55
Amino Acids and Derivatives	Chorismate Synthesis	Maltose/maltodextrin ABC transporter, substrate binding periplasmic protein MalE	55
Amino Acids and Derivatives	Cinnamic Acid Degradation	Glucosamine--fructose-6-phosphate aminotransferase [isomerizing] (EC 2.6.1.16)	55
Amino Acids and Derivatives	Cinnamic Acid Degradation	Glycogen phosphorylase (EC 2.4.1.1)	55
Amino Acids and Derivatives	Cinnamic Acid Degradation	Alanine dehydrogenase (EC 1.4.1.1)	55
Amino Acids and Derivatives	Cinnamic Acid Degradation	DNA ligase (EC 6.5.1.2)	55
Amino Acids and Derivatives	Cinnamic Acid Degradation	NAD synthetase (EC 6.3.1.5)	55
Amino Acids and Derivatives	Cinnamic Acid Degradation	3-polyprenyl-4-hydroxybenzoate carboxy-lyase (EC 4.1.1.-)	55
Amino Acids and Derivatives	Cinnamic Acid Degradation	RecA protein	55
Amino Acids and Derivatives	Common Pathway For Synthesis of Aromatic Compounds (DAHP synthase to chorismate)	DNA mismatch repair protein MutL	55
Amino Acids and Derivatives	Common Pathway For Synthesis of Aromatic Compounds (DAHP synthase to chorismate)	Cytochrome c oxidase polypeptide II (EC 1.9.3.1)	55
Amino Acids and Derivatives	Creatine and Creatinine Degradation	Xanthine dehydrogenase, molybdenum binding subunit (EC 1.17.1.4)	55
Amino Acids and Derivatives	Creatine and Creatinine Degradation	Phosphate transport ATP-binding protein PstB (TC 3.A.1.7.1)	55
Amino Acids and Derivatives	Creatine and Creatinine Degradation	Acetylglutamate kinase (EC 2.7.2.8)	54
Amino Acids and Derivatives	Creatine and Creatinine Degradation	Pyruvate,phosphate dikinase (EC 2.7.9.1)	54
Amino Acids and Derivatives	Cyanophycin Metabolism	Phosphoenolpyruvate synthase (EC 2.7.9.2)	54
Amino Acids and Derivatives	Cyanophycin Metabolism	Glucose-1-phosphate thymidylyltransferase (EC 2.7.7.24)	54
Amino Acids and Derivatives	Cyanophycin Metabolism	HtrA protease/chaperone protein	54
Amino Acids and Derivatives	Cysteine Biosynthesis	DNA mismatch repair protein MutS	54
Amino Acids and Derivatives	Cysteine Biosynthesis	Phosphate ABC transporter, periplasmic phosphate-binding protein PstS (TC 3.A.1.7.1)	54
Amino Acids and Derivatives	Cysteine Biosynthesis	cAMP-binding proteins - catabolite gene activator and regulatory subunit of cAMP-dependent protein kinases	54
Amino Acids and Derivatives	Cysteine Biosynthesis	Translation elongation factor LepA	54
Amino Acids and Derivatives	Cysteine Biosynthesis	Multicopper oxidase	54
Amino Acids and Derivatives	Cysteine Biosynthesis	3-isopropylmalate dehydratase large subunit (EC 4.2.1.33)	53
Amino Acids and Derivatives	Cysteine Biosynthesis	Methionine ABC transporter ATP-binding protein	53
Amino Acids and Derivatives	Cysteine Biosynthesis	Pyruvate dehydrogenase E1 component (EC 1.2.4.1)	53
Amino Acids and Derivatives	Cysteine Biosynthesis	Anthranilate synthase, aminase component (EC 4.1.3.27)	53
Amino Acids and Derivatives	Cysteine Biosynthesis	NAD-dependent glyceraldehyde-3-phosphate dehydrogenase (EC 1.2.1.12)	53
Amino Acids and Derivatives	Cysteine Biosynthesis	Pyruvate kinase (EC 2.7.1.40)	53
Amino Acids and Derivatives	Cysteine Biosynthesis	Cell division protein FtsW	53
Amino Acids and Derivatives	Cysteine Biosynthesis	CTP synthase (EC 6.3.4.2)	53
Amino Acids and Derivatives	Cysteine Biosynthesis	Translation elongation factor Tu	53
Amino Acids and Derivatives	Cysteine Biosynthesis	Sulfur carrier protein adenylyltransferase ThiF	52
Amino Acids and Derivatives	Cysteine Biosynthesis	2-dehydropantoate 2-reductase (EC 1.1.1.169)	52
Amino Acids and Derivatives	Cysteine Biosynthesis	Nicotinate phosphoribosyltransferase (EC 2.4.2.11)	52
Amino Acids and Derivatives	Cysteine Biosynthesis	Amidophosphoribosyltransferase (EC 2.4.2.14)	52
Amino Acids and Derivatives	Cysteine Biosynthesis	DNA topoisomerase I (EC 5.99.1.2)	52
Amino Acids and Derivatives	Evolution of Proline Biosynthesis (for review by Fichman et al)	Succinyl-CoA ligase [ADP-forming] beta chain (EC 6.2.1.5)	51
Amino Acids and Derivatives	Evolution of Proline Biosynthesis (for review by Fichman et al)	Transketolase (EC 2.2.1.1)	51
Amino Acids and Derivatives	Evolution of Proline Biosynthesis (for review by Fichman et al)	Enoyl-[acyl-carrier-protein] reductase [NADH] (EC 1.3.1.9)	51
Amino Acids and Derivatives	Glutamate dehydrogenases	N-acetylglucosamine-1-phosphate uridyltransferase (EC 2.7.7.23)	51
Amino Acids and Derivatives	Glutamate dehydrogenases	DinG family ATP-dependent helicase YoaA	51
Amino Acids and Derivatives	Glutamine synthetases	Type I restriction-modification system, DNA-methyltransferase subunit M (EC 2.1.1.72)	51
Amino Acids and Derivatives	Glutamine synthetases	1-acyl-sn-glycerol-3-phosphate acyltransferase (EC 2.3.1.51)	51
Amino Acids and Derivatives	Glutamine synthetases	Oligopeptide transport system permease protein OppC (TC 3.A.1.5.1)	51
Amino Acids and Derivatives	Glutamine, Glutamate, Aspartate and Asparagine Biosynthesis	4-hydroxybenzoyl-CoA thioesterase family active site	51
Amino Acids and Derivatives	Glutamine, Glutamate, Aspartate and Asparagine Biosynthesis	Signal transduction histidine kinase CheA (EC 2.7.3.-)	51
Amino Acids and Derivatives	Glutamine, Glutamate, Aspartate and Asparagine Biosynthesis	Trk system potassium uptake protein TrkA	51
Amino Acids and Derivatives	Glutamine, Glutamate, Aspartate and Asparagine Biosynthesis	N-acetyl-gamma-glutamyl-phosphate reductase (EC 1.2.1.38)	50
Amino Acids and Derivatives	Glutamine, Glutamate, Aspartate and Asparagine Biosynthesis	Ketol-acid reductoisomerase (EC 1.1.1.86)	50
Amino Acids and Derivatives	Glutamine, Glutamate, Aspartate and Asparagine Biosynthesis	Tryptophan synthase beta chain (EC 4.2.1.20)	50
Amino Acids and Derivatives	Glutamine, Glutamate, Aspartate and Asparagine Biosynthesis	Dihydrolipoamide acetyltransferase component of pyruvate dehydrogenase complex (EC 2.3.1.12)	50
Amino Acids and Derivatives	Glutamine, Glutamate, Aspartate and Asparagine Biosynthesis	NADH dehydrogenase (EC 1.6.99.3)	50
Amino Acids and Derivatives	Glutamine, Glutamate, Aspartate and Asparagine Biosynthesis	Chromosome (plasmid) partitioning protein ParB	50
Amino Acids and Derivatives	Glutamine, Glutamate, Aspartate and Asparagine Biosynthesis	DNA primase (EC 2.7.7.-)	50
Amino Acids and Derivatives	Glutamine, Glutamate, Aspartate and Asparagine Biosynthesis	Methionyl-tRNA formyltransferase (EC 2.1.2.9)	50
Amino Acids and Derivatives	Glutamine, Glutamate, Aspartate and Asparagine Biosynthesis	Ferric iron ABC transporter, permease protein	50
Amino Acids and Derivatives	Glutamine, glutamate, aspartate, asparagine metabolism in plants	Protein-L-isoaspartate O-methyltransferase (EC 2.1.1.77)	50
Amino Acids and Derivatives	Glutamine, glutamate, aspartate, asparagine metabolism in plants	Cysteinyl-tRNA synthetase (EC 6.1.1.16)	50
Amino Acids and Derivatives	Glutamine, glutamate, aspartate, asparagine metabolism in plants	Phosphoribosylamine--glycine ligase (EC 6.3.4.13)	50
Amino Acids and Derivatives	Glutamine, glutamate, aspartate, asparagine metabolism in plants	ATP synthase beta chain (EC 3.6.3.14)	50
Amino Acids and Derivatives	Glutamine, glutamate, aspartate, asparagine metabolism in plants	Uracil phosphoribosyltransferase (EC 2.4.2.9)	50
Amino Acids and Derivatives	Glutamine, glutamate, aspartate, asparagine metabolism in plants	Glutathione S-transferase (EC 2.5.1.18)	50
Amino Acids and Derivatives	Glutamine, glutamate, aspartate, asparagine metabolism in plants	NADH-ubiquinone oxidoreductase chain G (EC 1.6.5.3)	50
Amino Acids and Derivatives	Glycine and Serine Utilization	Ornithine carbamoyltransferase (EC 2.1.3.3)	49
Amino Acids and Derivatives	Glycine and Serine Utilization	Argininosuccinate lyase (EC 4.3.2.1)	49
Amino Acids and Derivatives	Glycine and Serine Utilization	Methylcrotonyl-CoA carboxylase carboxyl transferase subunit (EC 6.4.1.4)	49
Amino Acids and Derivatives	Glycine and Serine Utilization	2-oxoglutarate dehydrogenase E1 component (EC 1.2.4.2)	49
Amino Acids and Derivatives	Glycine and Serine Utilization	NADP-dependent malic enzyme (EC 1.1.1.40)	49
Amino Acids and Derivatives	Glycine and Serine Utilization	Rod shape-determining protein MreB	49
Amino Acids and Derivatives	Glycine and Serine Utilization	Hydroxymethylpyrimidine ABC transporter, substrate-binding component	49
Amino Acids and Derivatives	Glycine and Serine Utilization	tRNA-guanine transglycosylase (EC 2.4.2.29)	49
Amino Acids and Derivatives	Glycine and Serine Utilization	CRISPR-associated helicase Cas3	49
Amino Acids and Derivatives	Glycine and Serine Utilization	Alkaline phosphatase (EC 3.1.3.1)	49
Amino Acids and Derivatives	Glycine and Serine Utilization	Potassium efflux system KefA protein	49
Amino Acids and Derivatives	Glycine and Serine Utilization	Arginyl-tRNA synthetase (EC 6.1.1.19)	49
Amino Acids and Derivatives	Glycine and Serine Utilization	Acetoacetyl-CoA synthetase (EC 6.2.1.16)	48
Amino Acids and Derivatives	Glycine and Serine Utilization	Threonine dehydratase (EC 4.3.1.19)	48
Amino Acids and Derivatives	Glycine Biosynthesis	Chorismate synthase (EC 4.2.3.5)	48
Amino Acids and Derivatives	Glycine cleavage system	Adenylosuccinate synthetase (EC 6.3.4.4)	48
Amino Acids and Derivatives	Glycine cleavage system	5,10-methylenetetrahydrofolate reductase (EC 1.5.1.20)	48
Amino Acids and Derivatives	Glycine cleavage system	Ribokinase (EC 2.7.1.15)	48
Amino Acids and Derivatives	Histidine Biosynthesis	Xylulose kinase (EC 2.7.1.17)	48
Amino Acids and Derivatives	Histidine Biosynthesis	Acyl carrier protein	48
Amino Acids and Derivatives	Histidine Biosynthesis	Hydroxymethylpyrimidine ABC transporter, transmembrane component	48
Amino Acids and Derivatives	Histidine Biosynthesis	Helicase PriA essential for oriC/DnaA-independent DNA replication	48
Amino Acids and Derivatives	Histidine Biosynthesis	transcriptional regulator, Crp/Fnr family	48
Amino Acids and Derivatives	Histidine Biosynthesis	Osmosensitive K+ channel histidine kinase KdpD (EC 2.7.3.-)	48
Amino Acids and Derivatives	Histidine Biosynthesis	GTP-binding protein TypA/BipA	48
Amino Acids and Derivatives	Histidine Biosynthesis	Carbon monoxide dehydrogenase medium chain (EC 1.2.99.2)	48
Amino Acids and Derivatives	Histidine Biosynthesis	Alanine racemase (EC 5.1.1.1)	47
Amino Acids and Derivatives	Histidine Biosynthesis	Seryl-tRNA synthetase (EC 6.1.1.11)	47
Amino Acids and Derivatives	Histidine Biosynthesis	Aspartate-semialdehyde dehydrogenase (EC 1.2.1.11)	47
Amino Acids and Derivatives	Histidine Biosynthesis	Dihydrofolate reductase (EC 1.5.1.3)	47
Amino Acids and Derivatives	Histidine Biosynthesis in plants	Glycolate dehydrogenase (EC 1.1.99.14), iron-sulfur subunit GlcF	47
Amino Acids and Derivatives	Histidine Degradation	Undecaprenyl-phosphate N-acetylglucosaminyl 1-phosphate transferase (EC 2.7.8.-)	47
Amino Acids and Derivatives	Histidine Degradation	Isoquinoline 1-oxidoreductase beta subunit (EC 1.3.99.16)	47
Amino Acids and Derivatives	Histidine Degradation	4-hydroxy-3-methylbut-2-enyl diphosphate reductase (EC 1.17.1.2)	47
Amino Acids and Derivatives	Histidine Degradation	Ferric iron ABC transporter, iron-binding protein	47
Amino Acids and Derivatives	Histidine Degradation	Choline-sulfatase (EC 3.1.6.6)	47
Amino Acids and Derivatives	Histidine Degradation	Pyrophosphate-energized proton pump (EC 3.6.1.1)	47
Amino Acids and Derivatives	Histidine Degradation	SSU ribosomal protein S2p (SAe)	47
Amino Acids and Derivatives	Histidine Degradation	Anaerobic dehydrogenases, typically selenocysteine-containing	47
Amino Acids and Derivatives	Histidine Degradation	RNA polymerase sigma-70 factor	47
Amino Acids and Derivatives	Histidine Degradation	Branched-chain alpha-keto acid dehydrogenase, E1 component, alpha subunit (EC 1.2.4.4)	46
Amino Acids and Derivatives	Histidine Degradation	Aminomethyltransferase (glycine cleavage system T protein) (EC 2.1.2.10)	46
Amino Acids and Derivatives	Histidine Degradation in Streptococci	Glycosyl transferase, family 2	46
Amino Acids and Derivatives	HMG CoA Synthesis	S-adenosylmethionine:tRNA ribosyltransferase-isomerase (EC 5.-.-.-)	46
Amino Acids and Derivatives	HMG CoA Synthesis	ATP-dependent Clp protease ATP-binding subunit ClpX	46
Amino Acids and Derivatives	HMG CoA Synthesis	GTP-binding protein EngA	46
Amino Acids and Derivatives	HMG-CoA	GTP pyrophosphokinase (EC 2.7.6.5), (p)ppGpp synthetase I	46
Amino Acids and Derivatives	HMG-CoA	Delta-1-pyrroline-5-carboxylate dehydrogenase (EC 1.5.1.12)	45
Amino Acids and Derivatives	Isoleucine degradation	2-hydroxy-3-oxopropionate reductase (EC 1.1.1.60)	45
Amino Acids and Derivatives	Isoleucine degradation	Ribose ABC transport system, permease protein RbsC (TC 3.A.1.2.1)	45
Amino Acids and Derivatives	Isoleucine degradation	Gluconate dehydratase (EC 4.2.1.39)	45
Amino Acids and Derivatives	Isoleucine degradation	Glycerol-3-phosphate ABC transporter, periplasmic glycerol-3-phosphate-binding protein (TC 3.A.1.1.3)	45
Amino Acids and Derivatives	Isoleucine degradation	Glycerophosphoryl diester phosphodiesterase (EC 3.1.4.46)	45
Amino Acids and Derivatives	Isoleucine degradation	TsaD/Kae1/Qri7 protein, required for threonylcarbamoyladenosine t(6)A37 formation in tRNA	45
Amino Acids and Derivatives	Isoleucine degradation	1-deoxy-D-xylulose 5-phosphate synthase (EC 2.2.1.7)	45
Amino Acids and Derivatives	Isoleucine degradation	ADP-ribose pyrophosphatase (EC 3.6.1.13)	45
Amino Acids and Derivatives	Isoleucine degradation	tRNA-i(6)A37 methylthiotransferase	45
Amino Acids and Derivatives	Ketoisovalerate oxidoreductase	Single-stranded DNA-binding protein	45
Amino Acids and Derivatives	Ketoisovalerate oxidoreductase	Holliday junction DNA helicase RuvB	45
Amino Acids and Derivatives	Ketoisovalerate oxidoreductase	CDP-diacylglycerol--glycerol-3-phosphate 3-phosphatidyltransferase (EC 2.7.8.5)	45
Amino Acids and Derivatives	Ketoisovalerate oxidoreductase	Ammonium transporter	45
Amino Acids and Derivatives	Khodge314 Isoleucine Biosynthesis	Heat shock protein 60 family co-chaperone GroES	45
Amino Acids and Derivatives	L-2-amino-thiazoline-4-carboxylic acid-Lcysteine conversion	Peptide deformylase (EC 3.5.1.88)	45
Amino Acids and Derivatives	L-2-amino-thiazoline-4-carboxylic acid-Lcysteine conversion	tRNA pseudouridine synthase A (EC 4.2.1.70)	45
Amino Acids and Derivatives	Leucine Biosynthesis	Chromate transport protein ChrA	45
Amino Acids and Derivatives	Lysine and threonine metabolism in plants	Cysteine synthase (EC 2.5.1.47)	44
Amino Acids and Derivatives	Lysine and threonine metabolism in plants	Glucose-6-phosphate isomerase (EC 5.3.1.9)	44
Amino Acids and Derivatives	Lysine and threonine metabolism in plants	Glycerol kinase (EC 2.7.1.30)	44
Amino Acids and Derivatives	Lysine and threonine metabolism in plants	Glucose-1-phosphate adenylyltransferase (EC 2.7.7.27)	44
Amino Acids and Derivatives	Lysine and threonine metabolism in plants	UDP-N-acetylglucosamine 1-carboxyvinyltransferase (EC 2.5.1.7)	44
Amino Acids and Derivatives	Lysine and threonine metabolism in plants	Ubiquinone biosynthesis monooxygenase UbiB	44
Amino Acids and Derivatives	Lysine biosynthesis AAA pathway 2	DNA repair protein RecN	44
Amino Acids and Derivatives	Lysine Biosynthesis DAP Pathway	tolB protein precursor, periplasmic protein involved in the tonb-independent uptake of group A colicins	44
Amino Acids and Derivatives	Lysine Biosynthesis DAP Pathway	Cytochrome c oxidase polypeptide III (EC 1.9.3.1)	44
Amino Acids and Derivatives	Lysine Biosynthesis DAP Pathway	Phosphoribosylformylglycinamidine synthase, glutamine amidotransferase subunit (EC 6.3.5.3)	44
Amino Acids and Derivatives	Lysine Biosynthesis DAP Pathway	Phosphate transport system permease protein PstC (TC 3.A.1.7.1)	44
Amino Acids and Derivatives	Lysine Biosynthesis DAP Pathway	Peptide chain release factor 1	44
Amino Acids and Derivatives	Lysine Biosynthesis DAP Pathway	Translation elongation factor Ts	44
Amino Acids and Derivatives	Lysine Biosynthesis DAP Pathway	Transcription elongation factor GreA	44
Amino Acids and Derivatives	Lysine degradation	Transcription termination protein NusA	44
Amino Acids and Derivatives	Lysine degradation	Cysteine desulfurase (EC 2.8.1.7), SufS subfamily	43
Amino Acids and Derivatives	Lysine degradation	2-keto-3-deoxy-D-arabino-heptulosonate-7-phosphate synthase I beta (EC 2.5.1.54)	43
Amino Acids and Derivatives	Lysine degradation	NAD-specific glutamate dehydrogenase (EC 1.4.1.2)	43
Amino Acids and Derivatives	Lysine degradation	5-methyltetrahydropteroyltriglutamate--homocysteine methyltransferase (EC 2.1.1.14)	43
Amino Acids and Derivatives	Lysine degradation	Putrescine transport ATP-binding protein PotA (TC 3.A.1.11.1)	43
Amino Acids and Derivatives	Lysine degradation	Anthranilate phosphoribosyltransferase (EC 2.4.2.18)	43
Amino Acids and Derivatives	Lysine degradation	Glucokinase (EC 2.7.1.2)	43
Amino Acids and Derivatives	Lysine degradation	D-amino acid dehydrogenase small subunit (EC 1.4.99.1)	43
Amino Acids and Derivatives	Lysine degradation	Cell division protein FtsZ (EC 3.4.24.-)	43
Amino Acids and Derivatives	Lysine degradation	D-alanyl-D-alanine carboxypeptidase (EC 3.4.16.4)	43
Amino Acids and Derivatives	Lysine fermentation	UDP-N-acetylmuramoylalanine--D-glutamate ligase (EC 6.3.2.9)	43
Amino Acids and Derivatives	Lysine fermentation	GTP-binding and nucleic acid-binding protein YchF	43
Amino Acids and Derivatives	Lysine fermentation	ATP synthase alpha chain (EC 3.6.3.14)	43
Amino Acids and Derivatives	Lysine fermentation	GMP synthase [glutamine-hydrolyzing] (EC 6.3.5.2)	43
Amino Acids and Derivatives	Lysine fermentation	Polyphosphate kinase (EC 2.7.4.1)	43
Amino Acids and Derivatives	Methionine and cysteine metabolism in plants	DNA-directed RNA polymerase alpha subunit (EC 2.7.7.6)	43
Amino Acids and Derivatives	Methionine and cysteine metabolism in plants	Low-specificity L-threonine aldolase (EC 4.1.2.48)	42
Amino Acids and Derivatives	Methionine and cysteine metabolism in plants	Glycine dehydrogenase [decarboxylating] (glycine cleavage system P protein) (EC 1.4.4.2)	42
Amino Acids and Derivatives	Methionine and cysteine metabolism in plants	ABC transporter, periplasmic spermidine putrescine-binding protein PotD (TC 3.A.1.11.1)	42
Amino Acids and Derivatives	Methionine and cysteine metabolism in plants	Threonine dehydrogenase and related Zn-dependent dehydrogenases	42
Amino Acids and Derivatives	Methionine and cysteine metabolism in plants	Fumarate hydratase class II (EC 4.2.1.2)	42
Amino Acids and Derivatives	Methionine and cysteine metabolism in plants	Signal recognition particle, subunit Ffh SRP54 (TC 3.A.5.1.1)	42
Amino Acids and Derivatives	Methionine and cysteine metabolism in plants	UDP-N-acetylmuramoylalanyl-D-glutamyl-2,6-diaminopimelate--D-alanyl-D-alanine ligase (EC 6.3.2.10)	42
Amino Acids and Derivatives	Methionine and cysteine metabolism in plants	Dephospho-CoA kinase (EC 2.7.1.24)	42
Amino Acids and Derivatives	Methionine and cysteine metabolism in plants	Choline dehydrogenase (EC 1.1.99.1)	42
Amino Acids and Derivatives	Methionine and cysteine metabolism in plants	C-terminal domain of CinA type S	42
Amino Acids and Derivatives	Methionine Biosynthesis	tRNA pseudouridine synthase B (EC 4.2.1.70)	42
Amino Acids and Derivatives	Methionine Biosynthesis	Guanylate kinase (EC 2.7.4.8)	42
Amino Acids and Derivatives	Methionine Biosynthesis	Lysyl-tRNA synthetase (class II) (EC 6.1.1.6)	42
Amino Acids and Derivatives	Methionine Biosynthesis	Heme O synthase, protoheme IX farnesyltransferase (EC 2.5.1.-) COX10-CtaB	42
Amino Acids and Derivatives	Methionine Biosynthesis	Universal stress protein family	42
Amino Acids and Derivatives	Methionine Biosynthesis	Electron transfer flavoprotein, alpha subunit	41
Amino Acids and Derivatives	Methionine Biosynthesis	Glycine cleavage system H protein	41
Amino Acids and Derivatives	Methionine Biosynthesis	Histidinol dehydrogenase (EC 1.1.1.23)	41
Amino Acids and Derivatives	Methionine Biosynthesis	Adenosylhomocysteinase (EC 3.3.1.1)	41
Amino Acids and Derivatives	Methionine Biosynthesis	Acetoin dehydrogenase E1 component beta-subunit (EC 1.2.4.-)	41
Amino Acids and Derivatives	Methionine Biosynthesis	Ribulose-phosphate 3-epimerase (EC 5.1.3.1)	41
Amino Acids and Derivatives	Methionine Biosynthesis	Triosephosphate isomerase (EC 5.3.1.1)	41
Amino Acids and Derivatives	Methionine Biosynthesis	N-Acetyl-D-glucosamine ABC transport system, sugar-binding protein	41
Amino Acids and Derivatives	Methionine Biosynthesis	Transaldolase (EC 2.2.1.2)	41
Amino Acids and Derivatives	Methionine Biosynthesis	Signal recognition particle receptor protein FtsY (=alpha subunit) (TC 3.A.5.1.1)	41
Amino Acids and Derivatives	Methionine Biosynthesis	Lipoate synthase	41
Amino Acids and Derivatives	Methionine Biosynthesis	Thiosulfate sulfurtransferase, rhodanese (EC 2.8.1.1)	41
Amino Acids and Derivatives	Methionine Biosynthesis	Quinolinate synthetase (EC 2.5.1.72)	41
Amino Acids and Derivatives	Methionine Biosynthesis	DNA polymerase III subunits gamma and tau (EC 2.7.7.7)	41
Amino Acids and Derivatives	Methionine Degradation	DNA polymerase III delta prime subunit (EC 2.7.7.7)	41
Amino Acids and Derivatives	Methionine Degradation	Signal peptidase I (EC 3.4.21.89)	41
Amino Acids and Derivatives	Methionine Degradation	Cytochrome c heme lyase subunit CcmF	41
Amino Acids and Derivatives	Methionine Degradation	Peptidyl-prolyl cis-trans isomerase (EC 5.2.1.8)	41
Amino Acids and Derivatives	Methionine Salvage	Heat-inducible transcription repressor HrcA	41
Amino Acids and Derivatives	Methionine Salvage	Serine phosphatase RsbU, regulator of sigma subunit	41
Amino Acids and Derivatives	Methionine Salvage	Transcriptional regulator, MerR family	41
Amino Acids and Derivatives	Methionine Salvage	Argininosuccinate synthase (EC 6.3.4.5)	40
Amino Acids and Derivatives	Methionine Salvage	Electron transfer flavoprotein, beta subunit	40
Amino Acids and Derivatives	Phenylalanine and Tyrosine Branches from Chorismate	Hydroxymethylglutaryl-CoA lyase (EC 4.1.3.4)	40
Amino Acids and Derivatives	Phenylalanine and Tyrosine Branches from Chorismate	Shikimate 5-dehydrogenase I alpha (EC 1.1.1.25)	40
Amino Acids and Derivatives	Phenylalanine and Tyrosine Branches from Chorismate	Histidinol-phosphate aminotransferase (EC 2.6.1.9)	40
Amino Acids and Derivatives	Phenylalanine and Tyrosine Branches from Chorismate	Purine nucleoside phosphorylase (EC 2.4.2.1)	40
Amino Acids and Derivatives	PII Superfamily	Ferredoxin, 2Fe-2S	40
Amino Acids and Derivatives	PII Superfamily	GTP cyclohydrolase II (EC 3.5.4.25)	40
Amino Acids and Derivatives	PII Superfamily	tRNA (5-methylaminomethyl-2-thiouridylate)-methyltransferase (EC 2.1.1.61)	40
Amino Acids and Derivatives	PII Superfamily	NADH-ubiquinone oxidoreductase chain F (EC 1.6.5.3)	40
Amino Acids and Derivatives	PII Superfamily	Recombination protein RecR	40
Amino Acids and Derivatives	PII Superfamily	Deoxyribodipyrimidine photolyase (EC 4.1.99.3)	40
Amino Acids and Derivatives	Poly-gamma-glutamate biosynthesis	Phosphatidate cytidylyltransferase (EC 2.7.7.41)	40
Amino Acids and Derivatives	Poly-gamma-glutamate biosynthesis	Acyl-phosphate:glycerol-3-phosphate O-acyltransferase PlsY	40
Amino Acids and Derivatives	Polyamine Metabolism	Ferric iron ABC transporter, ATP-binding protein	40
Amino Acids and Derivatives	Polyamine Metabolism	ATP synthase gamma chain (EC 3.6.3.14)	40
Amino Acids and Derivatives	Polyamine Metabolism	Deoxyguanosinetriphosphate triphosphohydrolase (EC 3.1.5.1)	40
Amino Acids and Derivatives	Polyamine Metabolism	Magnesium and cobalt efflux protein CorC	40
Amino Acids and Derivatives	Polyamine Metabolism	LSU ribosomal protein L1p (L10Ae)	40
Amino Acids and Derivatives	Polyamine Metabolism	Membrane-associated zinc metalloprotease	40
Amino Acids and Derivatives	Polyamine Metabolism	Cytochrome oxidase biogenesis protein Sco1/SenC/PrrC, putative copper metallochaperone	40
Amino Acids and Derivatives	Polyamine Metabolism	Ribonuclease PH (EC 2.7.7.56)	40
Amino Acids and Derivatives	Polyamine Metabolism	Pyrroline-5-carboxylate reductase (EC 1.5.1.2)	39
Amino Acids and Derivatives	Polyamine Metabolism	Spermidine synthase (EC 2.5.1.16)	39
Amino Acids and Derivatives	Polyamine Metabolism	Carbamoyl-phosphate synthase small chain (EC 6.3.5.5)	39
Amino Acids and Derivatives	Polyamine Metabolism	3-isopropylmalate dehydratase small subunit (EC 4.2.1.33)	39
Amino Acids and Derivatives	Polyamine Metabolism	Phosphoenolpyruvate carboxylase (EC 4.1.1.31)	39
Amino Acids and Derivatives	Polyamine Metabolism	Imidazole glycerol phosphate synthase cyclase subunit (EC 4.1.3.-)	39
Amino Acids and Derivatives	Polyamine Metabolism	Thiamine-monophosphate kinase (EC 2.7.4.16)	39
Amino Acids and Derivatives	Polyamine Metabolism	Aspartate carbamoyltransferase (EC 2.1.3.2)	39
Amino Acids and Derivatives	Polyamine Metabolism	Biotin carboxyl carrier protein of acetyl-CoA carboxylase	39
Amino Acids and Derivatives	Polyamine Metabolism	Muconate cycloisomerase (EC 5.5.1.1)	39
Amino Acids and Derivatives	Prenylated indole derivatives in actinomycetes	Adenylosuccinate lyase (EC 4.3.2.2)	39
Amino Acids and Derivatives	Proline, 4-hydroxyproline uptake and utilization	IMP cyclohydrolase (EC 3.5.4.10)	39
Amino Acids and Derivatives	Proline, 4-hydroxyproline uptake and utilization	Phenylalanyl-tRNA synthetase alpha chain (EC 6.1.1.20)	39
Amino Acids and Derivatives	Proline, 4-hydroxyproline uptake and utilization	SSU ribosomal protein S4p (S9e)	39
Amino Acids and Derivatives	Proline, 4-hydroxyproline uptake and utilization	GTP-binding protein Era	39
Amino Acids and Derivatives	Proline, 4-hydroxyproline uptake and utilization	GTP-binding protein HflX	39
Amino Acids and Derivatives	Proline, 4-hydroxyproline uptake and utilization	Ferredoxin reductase	39
Amino Acids and Derivatives	Proline, 4-hydroxyproline uptake and utilization	NADH-ubiquinone oxidoreductase chain B (EC 1.6.5.3)	39
Amino Acids and Derivatives	Proline, 4-hydroxyproline uptake and utilization	3'-to-5' exoribonuclease RNase R	39
Amino Acids and Derivatives	Proline, 4-hydroxyproline uptake and utilization	TsaC protein (YrdC domain) required for threonylcarbamoyladenosine t(6)A37 modification in tRNA	39
Amino Acids and Derivatives	Proline, 4-hydroxyproline uptake and utilization	Transcription antitermination protein NusG	39
Amino Acids and Derivatives	Proline, 4-hydroxyproline uptake and utilization	3-dehydroquinate dehydratase II (EC 4.2.1.10)	38
Amino Acids and Derivatives	Proline, 4-hydroxyproline uptake and utilization	Homoserine kinase (EC 2.7.1.39)	38
Amino Acids and Derivatives	Proline, 4-hydroxyproline uptake and utilization	Homoserine O-acetyltransferase (EC 2.3.1.31)	38
Amino Acids and Derivatives	Proline, 4-hydroxyproline uptake and utilization	Fumarate hydratase class I, aerobic (EC 4.2.1.2)	38
Amino Acids and Derivatives	Proline, 4-hydroxyproline uptake and utilization	Succinyl-CoA ligase [ADP-forming] alpha chain (EC 6.2.1.5)	38
Amino Acids and Derivatives	Putrescine utilization pathways	Glycerol-3-phosphate ABC transporter, ATP-binding protein UgpC (TC 3.A.1.1.3)	38
Amino Acids and Derivatives	Putrescine utilization pathways	Glycerol-3-phosphate dehydrogenase [NAD(P)+] (EC 1.1.1.94)	38
Amino Acids and Derivatives	Putrescine utilization pathways	Iron-sulfur cluster assembly protein SufB	38
Amino Acids and Derivatives	Sarcosine oxidases, monomeric and heterotetrameric	Dihydropteroate synthase (EC 2.5.1.15)	38
Amino Acids and Derivatives	Sarcosine oxidases, monomeric and heterotetrameric	DNA polymerase III epsilon subunit (EC 2.7.7.7)	38
Amino Acids and Derivatives	Sarcosine oxidases, monomeric and heterotetrameric	Twin-arginine translocation protein TatC	38
Amino Acids and Derivatives	Sarcosine oxidases, monomeric and heterotetrameric	Beta-ketoadipate enol-lactone hydrolase (EC 3.1.1.24)	38
Amino Acids and Derivatives	Threonine anaerobic catabolism gene cluster	Nitrate/nitrite transporter	38
Amino Acids and Derivatives	Threonine and Homoserine Biosynthesis	Phosphoribosylaminoimidazole carboxylase ATPase subunit (EC 4.1.1.21)	38
Amino Acids and Derivatives	Threonine degradation	Peptidyl-prolyl cis-trans isomerase ppiD (EC 5.2.1.8)	38
Amino Acids and Derivatives	Threonine degradation	ATP-dependent hsl protease ATP-binding subunit HslU	38
Amino Acids and Derivatives	Threonine degradation	ATP-dependent Clp protease ATP-binding subunit ClpA	38
Amino Acids and Derivatives	Threonine degradation	Arsenate reductase (EC 1.20.4.1)	38
Amino Acids and Derivatives	Threonine degradation	Cell division transporter, ATP-binding protein FtsE (TC 3.A.5.1.1)	38
Amino Acids and Derivatives	Threonine degradation	Phosphoserine phosphatase (EC 3.1.3.3)	37
Amino Acids and Derivatives	Threonine degradation	Serine--glyoxylate aminotransferase (EC 2.6.1.45)	37
Amino Acids and Derivatives	Tryptophan biosynthesis in Streptococci	Phosphoribosylformimino-5-aminoimidazole carboxamide ribotide isomerase (EC 5.3.1.16)	37
Amino Acids and Derivatives	Tryptophan biosynthesis in Streptococci	S-adenosylmethionine synthetase (EC 2.5.1.6)	37
Amino Acids and Derivatives	Tryptophan biosynthesis in Streptococci	Septum formation protein Maf	37
Amino Acids and Derivatives	Tryptophan biosynthesis in Streptococci	Acetyl-coenzyme A carboxyl transferase alpha chain (EC 6.4.1.2)	37
Amino Acids and Derivatives	Tryptophan biosynthesis in Streptococci	Uroporphyrinogen-III methyltransferase (EC 2.1.1.107)	37
Amino Acids and Derivatives	Tryptophan biosynthesis in Streptococci	Octanoate-[acyl-carrier-protein]-protein-N-octanoyltransferase	37
Amino Acids and Derivatives	Tryptophan biosynthesis in Streptococci	Chromosomal replication initiator protein DnaA	37
Amino Acids and Derivatives	Tryptophan biosynthesis in Streptococci	DNA polymerase III beta subunit (EC 2.7.7.7)	37
Amino Acids and Derivatives	Tryptophan biosynthesis in Streptococci	Putative deoxyribonuclease YcfH	37
Amino Acids and Derivatives	Tryptophan biosynthesis in Streptococci	Phytoene synthase (EC 2.5.1.32)	37
Amino Acids and Derivatives	Tryptophan catabolism	Beta-lactamase class C and other penicillin binding proteins	37
Amino Acids and Derivatives	Tryptophan catabolism	Adenylate kinase (EC 2.7.4.3)	37
Amino Acids and Derivatives	Tryptophan catabolism	Phosphate transport system permease protein PstA (TC 3.A.1.7.1)	37
Amino Acids and Derivatives	Tryptophan catabolism	Translation elongation factor P	37
Amino Acids and Derivatives	Tryptophan catabolism	Ribosomal large subunit pseudouridine synthase D (EC 4.2.1.70)	37
Amino Acids and Derivatives	Tryptophan synthesis	SSU ribosomal protein S3p (S3e)	37
Amino Acids and Derivatives	Tryptophan synthesis	Translation initiation factor 1	37
Amino Acids and Derivatives	Urea decomposition	Ribosomal RNA small subunit methyltransferase E (EC 2.1.1.-)	37
Amino Acids and Derivatives	Urea decomposition	Methylcrotonyl-CoA carboxylase biotin-containing subunit (EC 6.4.1.4)	36
Amino Acids and Derivatives	Urea decomposition	3-dehydroquinate synthase (EC 4.2.3.4)	36
Amino Acids and Derivatives	Urea decomposition	Nitrogen regulatory protein P-II	36
Amino Acids and Derivatives	Urea decomposition	Nucleoside 5-triphosphatase RdgB (dHAPTP, dITP, XTP-specific) (EC 3.6.1.15)	36
Amino Acids and Derivatives	Urea decomposition	NAD(P) transhydrogenase subunit beta (EC 1.6.1.2)	36
Amino Acids and Derivatives	Urea decomposition	Formate--tetrahydrofolate ligase (EC 6.3.4.3)	36
Amino Acids and Derivatives	Urea decomposition	Maltodextrin glucosidase (EC 3.2.1.20)	36
Amino Acids and Derivatives	Urea decomposition	Maltose/maltodextrin ABC transporter, permease protein MalF	36
Amino Acids and Derivatives	Urea decomposition	Cell division protein FtsA	36
Amino Acids and Derivatives	Urea decomposition	D-alanine--D-alanine ligase (EC 6.3.2.4)	36
Amino Acids and Derivatives	Urea decomposition	UDP-N-acetylenolpyruvoylglucosamine reductase (EC 1.1.1.158)	36
Amino Acids and Derivatives	Urea decomposition	Quinolinate phosphoribosyltransferase [decarboxylating] (EC 2.4.2.19)	36
Amino Acids and Derivatives	Urea decomposition	Phosphoribosylformylglycinamidine cyclo-ligase (EC 6.3.3.1)	36
Amino Acids and Derivatives	Urea decomposition	Formamidopyrimidine-DNA glycosylase (EC 3.2.2.23)	36
Amino Acids and Derivatives	Urea decomposition	1-hydroxy-2-methyl-2-(E)-butenyl 4-diphosphate synthase (EC 1.17.7.1)	36
Amino Acids and Derivatives	Urea decomposition	Ferrous iron transport protein B	36
Amino Acids and Derivatives	Urea decomposition	Type IV fimbrial assembly protein PilC	36
Amino Acids and Derivatives	Urea decomposition	tRNA nucleotidyltransferase (EC 2.7.7.21) (EC 2.7.7.25)	36
Amino Acids and Derivatives	Urea decomposition	Cell division protein FtsX	36
Amino Acids and Derivatives	Urea decomposition	Phosphoribosylformylglycinamidine synthase, synthetase subunit (EC 6.3.5.3)	36
Arabinose Sensor and transport module	An Arabinose Sensor	Heat shock protein GrpE	36
Arabinose Sensor and transport module	An Arabinose Sensor	LSU m5C1962 methyltransferase RlmI	36
Arabinose Sensor and transport module	An Arabinose Sensor	LSU ribosomal protein L2p (L8e)	36
Arabinose Sensor and transport module	An Arabinose Sensor	LSU ribosomal protein L4p (L1e)	36
Arabinose Sensor and transport module	An Arabinose Sensor	LSU ribosomal protein L5p (L11e)	36
Arabinose Sensor and transport module	An Arabinose Sensor	NADH-ubiquinone oxidoreductase chain I (EC 1.6.5.3)	36
Arabinose Sensor and transport module	An Arabinose Sensor	Imidazoleglycerol-phosphate dehydratase (EC 4.2.1.19)	35
Carbohydrates	2-Ketogluconate Utilization	N-acetyl-L,L-diaminopimelate deacetylase (EC 3.5.1.47)	35
Carbohydrates	2-Ketogluconate Utilization	Gamma-aminobutyrate:alpha-ketoglutarate aminotransferase (EC 2.6.1.19)	35
Carbohydrates	2-Ketogluconate Utilization	N-acetylglucosamine-6-phosphate deacetylase (EC 3.5.1.25)	35
Carbohydrates	2-Ketogluconate Utilization	Endonuclease III (EC 4.2.99.18)	35
Carbohydrates	2-Ketogluconate Utilization	Phosphoglucosamine mutase (EC 5.4.2.10)	35
Carbohydrates	2-methylcitrate to 2-methylaconitate metabolism cluster	Phospho-N-acetylmuramoyl-pentapeptide-transferase (EC 2.7.8.13)	35
Carbohydrates	2-O-alpha-mannosyl-D-glycerate utilization	Thiamin-phosphate pyrophosphorylase (EC 2.5.1.3)	35
Carbohydrates	Acetoin, butanediol metabolism	3-methyl-2-oxobutanoate hydroxymethyltransferase (EC 2.1.2.11)	35
Carbohydrates	Acetoin, butanediol metabolism	CRISPR-associated protein Cas2	35
Carbohydrates	Acetoin, butanediol metabolism	SOS-response repressor and protease LexA (EC 3.4.21.88)	35
Carbohydrates	Acetoin, butanediol metabolism	Nucleoside triphosphate pyrophosphohydrolase MazG (EC 3.6.1.8)	35
Carbohydrates	Acetoin, butanediol metabolism	Enoyl-[acyl-carrier-protein] reductase [FMN] (EC 1.3.1.9)	35
Carbohydrates	Acetoin, butanediol metabolism	Type II/IV secretion system ATP hydrolase TadA/VirB11/CpaF, TadA subfamily	35
Carbohydrates	Acetoin, butanediol metabolism	Glutamate N-acetyltransferase (EC 2.3.1.35) / N-acetylglutamate synthase (EC 2.3.1.1)	35
Carbohydrates	Acetoin, butanediol metabolism	Ribonucleotide reductase of class Ia (aerobic), alpha subunit (EC 1.17.4.1)	35
Carbohydrates	Acetoin, butanediol metabolism	Phosphate transport system regulatory protein PhoU	35
Carbohydrates	Acetoin, butanediol metabolism	Aspartyl-tRNA(Asn) amidotransferase subunit A (EC 6.3.5.6)	35
Carbohydrates	Acetone Butanol Ethanol Synthesis	Tryptophanyl-tRNA synthetase (EC 6.1.1.2)	35
Carbohydrates	Acetone Butanol Ethanol Synthesis	Tyrosyl-tRNA synthetase (EC 6.1.1.1)	35
Carbohydrates	Acetone Butanol Ethanol Synthesis	SSU ribosomal protein S5p (S2e)	35
Carbohydrates	Acetone Butanol Ethanol Synthesis	tRNA (Guanine37-N1) -methyltransferase (EC 2.1.1.31)	35
Carbohydrates	Acetone Butanol Ethanol Synthesis	LSU ribosomal protein L10p (P0)	35
Carbohydrates	Acetone Butanol Ethanol Synthesis	LSU ribosomal protein L3p (L3e)	35
Carbohydrates	Acetyl-CoA biosynthesis in plants	GTPase and tRNA-U34 5-formylation enzyme TrmE	35
Carbohydrates	Acetyl-CoA biosynthesis in plants	rRNA small subunit methyltransferase I	35
Carbohydrates	Acetyl-CoA biosynthesis in plants	Rossmann fold nucleotide-binding protein Smf possibly involved in DNA uptake	35
Carbohydrates	Acetyl-CoA biosynthesis in plants	RND efflux system, inner membrane transporter CmeB	35
Carbohydrates	Acetyl-CoA biosynthesis in plants	Methylthioribose-1-phosphate isomerase (EC 5.3.1.23)	34
Carbohydrates	Acetyl-CoA biosynthesis in plants	Indole-3-glycerol phosphate synthase (EC 4.1.1.48)	34
Carbohydrates	Acetyl-CoA fermentation to Butyrate	Pyruvate dehydrogenase E1 component beta subunit (EC 1.2.4.1)	34
Carbohydrates	Acetyl-CoA fermentation to Butyrate	Dihydrolipoamide succinyltransferase component (E2) of 2-oxoglutarate dehydrogenase complex (EC 2.3.1.61)	34
Carbohydrates	Acetyl-CoA fermentation to Butyrate	Methenyltetrahydrofolate cyclohydrolase (EC 3.5.4.9)	34
Carbohydrates	acinetobacter tca	Phosphomannomutase (EC 5.4.2.8)	34
Carbohydrates	acinetobacter tca	NAD-dependent protein deacetylase of SIR2 family	34
Carbohydrates	acinetobacter tca	Trehalose synthase (EC 5.4.99.16)	34
Carbohydrates	acinetobacter tca	TsaB protein, required for threonylcarbamoyladenosine (t(6)A) formation in tRNA	34
Carbohydrates	acinetobacter tca	DNA repair protein RadA	34
Carbohydrates	acinetobacter tca	Holliday junction DNA helicase RuvA	34
Carbohydrates	acinetobacter tca	Type I restriction-modification system, specificity subunit S (EC 3.1.21.3)	34
Carbohydrates	acinetobacter tca	Beta-carotene ketolase (EC 1.14.-.-)	34
Carbohydrates	acinetobacter tca	Phosphate:acyl-ACP acyltransferase PlsX	34
Carbohydrates	acinetobacter tca	1-deoxy-D-xylulose 5-phosphate reductoisomerase (EC 1.1.1.267)	34
Carbohydrates	acinetobacter tca	Thiol peroxidase, Bcp-type (EC 1.11.1.15)	34
Carbohydrates	acinetobacter tca	Respiratory nitrate reductase alpha chain (EC 1.7.99.4)	34
Carbohydrates	acinetobacter tca	Rhodanese-like domain protein	34
Carbohydrates	acinetobacter tca	SSU ribosomal protein S13p (S18e)	34
Carbohydrates	acinetobacter tca	SSU ribosomal protein S17p (S11e)	34
Carbohydrates	acinetobacter tca	Putative hemin-binding lipoprotein	34
Carbohydrates	acinetobacter tca	NADH-ubiquinone oxidoreductase chain C (EC 1.6.5.3)	34
Carbohydrates	acinetobacter tca	(R)-citramalate synthase (EC 2.3.1.182)	33
Carbohydrates	alpha carboxysome	Threonine dehydratase, catabolic (EC 4.3.1.19)	33
Carbohydrates	alpha carboxysome	Serine acetyltransferase (EC 2.3.1.30)	33
Carbohydrates	alpha carboxysome	Fructose-1,6-bisphosphatase, GlpX type (EC 3.1.3.11)	33
Carbohydrates	alpha carboxysome	Glycogen debranching enzyme (EC 3.2.1.-)	33
Carbohydrates	alpha carboxysome	Aldehyde dehydrogenase B (EC 1.2.1.22)	33
Carbohydrates	alpha carboxysome	Ribonuclease III (EC 3.1.26.3)	33
Carbohydrates	alpha carboxysome	UDP-N-acetylglucosamine 2-epimerase (EC 5.1.3.14)	33
Carbohydrates	alpha carboxysome	Phosphoribosylglycinamide formyltransferase (EC 2.1.2.2)	33
Carbohydrates	alpha carboxysome	Protein-N(5)-glutamine methyltransferase PrmC, methylates polypeptide chain release factors RF1 and RF2	33
Carbohydrates	alpha carboxysome	Ribonuclease HII (EC 3.1.26.4)	33
Carbohydrates	alpha carboxysome	Peptidyl-tRNA hydrolase (EC 3.1.1.29)	33
Carbohydrates	alpha carboxysome	3-hydroxyacyl-[acyl-carrier-protein] dehydratase, FabZ form (EC 4.2.1.59)	33
Carbohydrates	alpha carboxysome	MotA/TolQ/ExbB proton channel family protein	33
Carbohydrates	alpha carboxysome	Type II/IV secretion system ATPase TadZ/CpaE, associated with Flp pilus assembly	33
Carbohydrates	alpha carboxysome	Chemotaxis regulator - transmits chemoreceptor signals to flagelllar motor components CheY	33
Carbohydrates	alpha carboxysome	Type II secretory pathway, ATPase PulE/Tfp pilus assembly pathway, ATPase PilB	33
Carbohydrates	alpha carboxysome	Hypoxanthine-guanine phosphoribosyltransferase (EC 2.4.2.8)	33
Carbohydrates	alpha carboxysome	tmRNA-binding protein SmpB	33
Carbohydrates	alpha carboxysome	Beta-lactamase (EC 3.5.2.6)	33
Carbohydrates	Alpha-Amylase locus in Streptocococcus	Ribosomal protein L11 methyltransferase (EC 2.1.1.-)	33
Carbohydrates	Alpha-Amylase locus in Streptocococcus	LSU ribosomal protein L11p (L12e)	33
Carbohydrates	beta carboxysome	LSU ribosomal protein L16p (L10e)	33
Carbohydrates	beta carboxysome	LSU ribosomal protein L19p	33
Carbohydrates	beta carboxysome	Putative formate dehydrogenase oxidoreductase protein	33
Carbohydrates	Beta-Glucoside Metabolism	Gamma-glutamyl phosphate reductase (EC 1.2.1.41)	32
Carbohydrates	Beta-Glucoside Metabolism	ATP phosphoribosyltransferase (EC 2.4.2.17)	32
Carbohydrates	Beta-Glucoside Metabolism	Beta-glucosidase (EC 3.2.1.21)	32
Carbohydrates	Beta-Glucoside Metabolism	Glucose-6-phosphate 1-dehydrogenase (EC 1.1.1.49)	32
Carbohydrates	Beta-Glucoside Metabolism	Glycogen synthase, ADP-glucose transglucosylase (EC 2.4.1.21)	32
Carbohydrates	Beta-Glucoside Metabolism	Inositol transport system permease protein	32
Carbohydrates	Beta-Glucoside Metabolism	dTDP-4-dehydrorhamnose reductase (EC 1.1.1.133)	32
Carbohydrates	Beta-Glucoside Metabolism	UDP-N-acetylglucosamine--N-acetylmuramyl-(pentapeptide) pyrophosphoryl-undecaprenol N-acetylglucosamine transferase (EC 2.4.1.227)	32
Carbohydrates	Beta-Glucoside Metabolism	Holo-[acyl-carrier protein] synthase (EC 2.7.8.7)	32
Carbohydrates	Beta-Glucoside Metabolism	Cyclic pyranopterin phosphate synthase (MoaA) (EC 4.1.99.18)	32
Carbohydrates	Beta-Glucoside Metabolism	Orotate phosphoribosyltransferase (EC 2.4.2.10)	32
Carbohydrates	Beta-Glucoside Metabolism	Flagellar biosynthesis protein FlhB	32
Carbohydrates	Beta-Glucoside Metabolism	Phosphoribosylaminoimidazole carboxylase catalytic subunit (EC 4.1.1.21)	32
Carbohydrates	Beta-Glucoside Metabolism	Adenine phosphoribosyltransferase (EC 2.4.2.7)	32
Carbohydrates	Beta-Glucoside Metabolism	Aspartyl-tRNA(Asn) amidotransferase subunit B (EC 6.3.5.6)	32
Carbohydrates	Beta-Glucoside Metabolism	Lipoprotein signal peptidase (EC 3.4.23.36)	32
Carbohydrates	Beta-Glucoside Metabolism	Peptide methionine sulfoxide reductase MsrA (EC 1.8.4.11)	32
Carbohydrates	Beta-Glucoside Metabolism	LSU ribosomal protein L13p (L13Ae)	32
Carbohydrates	beta-glucuronide utilization	LSU ribosomal protein L14p (L23e)	32
Carbohydrates	Butanol Biosynthesis	LSU ribosomal protein L18p (L5e)	32
Carbohydrates	Calvin-Benson cycle	SSU ribosomal protein S11p (S14e)	32
Carbohydrates	Calvin-Benson cycle	SSU ribosomal protein S16p	32
Carbohydrates	Calvin-Benson cycle	Inositol-1-monophosphatase (EC 3.1.3.25)	32
Carbohydrates	Calvin-Benson cycle	Protein RtcB	32
Carbohydrates	Calvin-Benson cycle	Serine protease precursor MucD/AlgY associated with sigma factor RpoE	32
Carbohydrates	Calvin-Benson cycle	Cobalt-zinc-cadmium resistance protein CzcD	32
Carbohydrates	Calvin-Benson cycle	Inner membrane protein translocase component YidC, long form	32
Carbohydrates	Calvin-Benson cycle	Branched-chain alpha-keto acid dehydrogenase, E1 component, beta subunit (EC 1.2.4.4)	31
Carbohydrates	Calvin-Benson cycle	Imidazole glycerol phosphate synthase amidotransferase subunit (EC 2.4.2.-)	31
Carbohydrates	Calvin-Benson cycle	Histidine ammonia-lyase (EC 4.3.1.3)	31
Carbohydrates	Calvin-Benson cycle	Spermidine Putrescine ABC transporter permease component PotB (TC 3.A.1.11.1)	31
Carbohydrates	Calvin-Benson cycle	Phosphoribosylanthranilate isomerase (EC 5.3.1.24)	31
Carbohydrates	Calvin-Benson cycle	Dihydrolipoamide dehydrogenase of pyruvate dehydrogenase complex (EC 1.8.1.4)	31
Carbohydrates	Calvin-Benson cycle	Isocitrate lyase (EC 4.1.3.1)	31
Carbohydrates	Calvin-Benson cycle	2-dehydro-3-deoxygluconate kinase (EC 2.7.1.45)	31
Carbohydrates	Carboxysome	Ribose ABC transport system, ATP-binding protein RbsA (TC 3.A.1.2.1)	31
Carbohydrates	Cellulosome	Protein acetyltransferase	31
Carbohydrates	Chitin and N-acetylglucosamine utilization	Rod shape-determining protein MreC	31
Carbohydrates	Chitin and N-acetylglucosamine utilization	Lipid A export ATP-binding/permease protein MsbA	31
Carbohydrates	Chitin and N-acetylglucosamine utilization	Hydroxymethylpyrimidine phosphate synthase ThiC (EC 4.1.99.17)	31
Carbohydrates	Chitin and N-acetylglucosamine utilization	Thiazole biosynthesis protein ThiG	31
Carbohydrates	Chitin and N-acetylglucosamine utilization	Pantoate--beta-alanine ligase (EC 6.3.2.1)	31
Carbohydrates	Chitin and N-acetylglucosamine utilization	Pantothenate kinase type III, CoaX-like (EC 2.7.1.33)	31
Carbohydrates	Chitin and N-acetylglucosamine utilization	2-amino-4-hydroxy-6-hydroxymethyldihydropteridine pyrophosphokinase (EC 2.7.6.3)	31
Carbohydrates	Chitin and N-acetylglucosamine utilization	Cytochrome c-type biogenesis protein CcdA (DsbD analog)	31
Carbohydrates	Chitin and N-acetylglucosamine utilization	COG0488: ATPase components of ABC transporters with duplicated ATPase domains	31
Carbohydrates	Chitin and N-acetylglucosamine utilization	Ubiquinone/menaquinone biosynthesis methyltransferase UbiE (EC 2.1.1.-)	31
Carbohydrates	Chitin and N-acetylglucosamine utilization	L-aspartate oxidase (EC 1.4.3.16)	31
Carbohydrates	Chitin and N-acetylglucosamine utilization	tRNA-specific adenosine-34 deaminase (EC 3.5.4.-)	31
Carbohydrates	Chitin and N-acetylglucosamine utilization	Dihydroorotate dehydrogenase (EC 1.3.3.1)	31
Carbohydrates	Chitin and N-acetylglucosamine utilization	Biopolymer transport protein ExbD/TolR	31
Carbohydrates	Chitin and N-acetylglucosamine utilization	Putative metal chaperone, involved in Zn homeostasis, GTPase of COG0523 family	31
Carbohydrates	Chitin and N-acetylglucosamine utilization	ATP synthase delta chain (EC 3.6.3.14)	31
Carbohydrates	Chitin and N-acetylglucosamine utilization	Acetylornithine deacetylase/Succinyl-diaminopimelate desuccinylase and related deacylases	31
Carbohydrates	Chitin and N-acetylglucosamine utilization	Flagellar motor rotation protein MotB	31
Carbohydrates	Chitin and N-acetylglucosamine utilization	Nucleoside diphosphate kinase (EC 2.7.4.6)	31
Carbohydrates	CitAB	Potassium uptake protein TrkH	31
Carbohydrates	CitAB	ATP-dependent protease La (EC 3.4.21.53) Type II	31
Carbohydrates	Citrate Metabolism KE	ATP-dependent Clp protease, ATP-binding subunit ClpC	31
Carbohydrates	Citrate Metabolism KE	LSU ribosomal protein L31p	31
Carbohydrates	Citrate Metabolism KE3	LSU ribosomal protein L15p (L27Ae)	31
Carbohydrates	Citrate Metabolism KE4	LSU ribosomal protein L22p (L17e)	31
Carbohydrates	Conserved cluster around inner membrane protein gene yghQ, probably involved in polysaccharide biosynthesis	LSU ribosomal protein L7/L12 (P1/P2)	31
Carbohydrates	D-allose utilization	SSU ribosomal protein S15p (S13e)	31
Carbohydrates	D-galactarate, D-glucarate and D-glycerate catabolism	SSU ribosomal protein S19p (S15e)	31
Carbohydrates	D-galactarate, D-glucarate and D-glycerate catabolism	SSU ribosomal protein S8p (S15Ae)	31
Carbohydrates	D-galactarate, D-glucarate and D-glycerate catabolism	SSU ribosomal protein S9p (S16e)	31
Carbohydrates	D-galactarate, D-glucarate and D-glycerate catabolism	Carbon monoxide dehydrogenase small chain (EC 1.2.99.2)	31
Carbohydrates	D-galactarate, D-glucarate and D-glycerate catabolism	rRNA small subunit methyltransferase H	31
Carbohydrates	D-galactarate, D-glucarate and D-glycerate catabolism	Transcription termination protein NusB	31
Carbohydrates	D-galactarate, D-glucarate and D-glycerate catabolism	Acetolactate synthase small subunit (EC 2.2.1.6)	30
Carbohydrates	D-galactarate, D-glucarate and D-glycerate catabolism	Sulfate permease	30
Carbohydrates	D-galactonate catabolism	Tryptophan synthase alpha chain (EC 4.2.1.20)	30
Carbohydrates	D-galactonate catabolism	D-glycerate 2-kinase (EC 2.7.1.-)	30
Carbohydrates	D-galactonate catabolism	Phosphoenolpyruvate-protein phosphotransferase of PTS system (EC 2.7.3.9)	30
Carbohydrates	D-galactonate catabolism	1,4-alpha-glucan (glycogen) branching enzyme, GH-13-type (EC 2.4.1.18)	30
Carbohydrates	D-galactonate catabolism	Hydroxyacylglutathione hydrolase (EC 3.1.2.6)	30
Carbohydrates	D-Galacturonate and D-Glucuronate Utilization	Acetate permease ActP (cation/acetate symporter)	30
Carbohydrates	D-Galacturonate and D-Glucuronate Utilization	D-glycero-beta-D-manno-heptose 7-phosphate kinase	30
Carbohydrates	D-Galacturonate and D-Glucuronate Utilization	Phosphopantetheine adenylyltransferase (EC 2.7.7.3)	30
Carbohydrates	D-Galacturonate and D-Glucuronate Utilization	GTP cyclohydrolase I (EC 3.5.4.16) type 1	30
Carbohydrates	D-Galacturonate and D-Glucuronate Utilization	Molybdenum transport system permease protein ModB (TC 3.A.1.8.1)	30
Carbohydrates	D-Galacturonate and D-Glucuronate Utilization	Nicotinamidase (EC 3.5.1.19)	30
Carbohydrates	D-Galacturonate and D-Glucuronate Utilization	Nicotinate-nucleotide adenylyltransferase (EC 2.7.7.18)	30
Carbohydrates	D-Galacturonate and D-Glucuronate Utilization	Riboflavin synthase eubacterial/eukaryotic (EC 2.5.1.9)	30
Carbohydrates	D-Galacturonate and D-Glucuronate Utilization	Twin-arginine translocation protein TatA	30
Carbohydrates	D-Galacturonate and D-Glucuronate Utilization	Exodeoxyribonuclease III (EC 3.1.11.2)	30
Carbohydrates	D-Galacturonate and D-Glucuronate Utilization	DNA recombination and repair protein RecF	30
Carbohydrates	D-Galacturonate and D-Glucuronate Utilization	DNA recombination and repair protein RecO	30
Carbohydrates	D-Galacturonate and D-Glucuronate Utilization	Topoisomerase IV subunit A (EC 5.99.1.-)	30
Carbohydrates	D-Galacturonate and D-Glucuronate Utilization	4-diphosphocytidyl-2-C-methyl-D-erythritol kinase (EC 2.7.1.148)	30
Carbohydrates	D-Galacturonate and D-Glucuronate Utilization	D-beta-hydroxybutyrate dehydrogenase (EC 1.1.1.30)	30
Carbohydrates	D-Galacturonate and D-Glucuronate Utilization	Ferric siderophore transport system, periplasmic binding protein TonB	30
Carbohydrates	D-Galacturonate and D-Glucuronate Utilization	Orotidine 5'-phosphate decarboxylase (EC 4.1.1.23)	30
Carbohydrates	D-Galacturonate and D-Glucuronate Utilization	Inorganic pyrophosphatase (EC 3.6.1.1)	30
Carbohydrates	D-Galacturonate and D-Glucuronate Utilization	Flagellar motor rotation protein MotA	30
Carbohydrates	D-Galacturonate and D-Glucuronate Utilization	Phosphate starvation-inducible protein PhoH, predicted ATPase	30
Carbohydrates	D-Galacturonate and D-Glucuronate Utilization	Cobalt-zinc-cadmium resistance protein	30
Carbohydrates	D-Galacturonate and D-Glucuronate Utilization	Glutamyl-tRNA(Gln) synthetase (EC 6.1.1.24)	30
Carbohydrates	D-Galacturonate and D-Glucuronate Utilization	Cytochrome c-type biogenesis protein CcmG/DsbE, thiol:disulfide oxidoreductase	30
Carbohydrates	D-Galacturonate and D-Glucuronate Utilization	Ribosomal protein S12p Asp88 (E. coli) methylthiotransferase	30
Carbohydrates	D-Galacturonate and D-Glucuronate Utilization	16S rRNA processing protein RimM	30
Carbohydrates	D-Galacturonate and D-Glucuronate Utilization	LSU ribosomal protein L20p	30
Carbohydrates	D-Galacturonate and D-Glucuronate Utilization	LSU ribosomal protein L9p	30
Carbohydrates	D-Galacturonate and D-Glucuronate Utilization	SSU ribosomal protein S7p (S5e)	30
Carbohydrates	D-gluconate and ketogluconates metabolism	Quinone oxidoreductase (EC 1.6.5.5)	30
Carbohydrates	D-gluconate and ketogluconates metabolism	NADH ubiquinone oxidoreductase chain A (EC 1.6.5.3)	30
Carbohydrates	D-gluconate and ketogluconates metabolism	RNA polymerase sigma factor RpoE	30
Carbohydrates	D-gluconate and ketogluconates metabolism	Methylthioadenosine deaminase	30
Carbohydrates	D-gluconate and ketogluconates metabolism	Response regulator of zinc sigma-54-dependent two-component system	30
Carbohydrates	D-gluconate and ketogluconates metabolism	5'-methylthioadenosine phosphorylase (EC 2.4.2.28)	29
Carbohydrates	D-gluconate and ketogluconates metabolism	Deoxyribose-phosphate aldolase (EC 4.1.2.4)	29
Carbohydrates	D-gluconate and ketogluconates metabolism	Malate synthase (EC 2.3.3.9)	29
Carbohydrates	D-gluconate and ketogluconates metabolism	Glycolate dehydrogenase (EC 1.1.99.14), FAD-binding subunit GlcE	29
Carbohydrates	D-gluconate and ketogluconates metabolism	Phosphoglycolate phosphatase (EC 3.1.3.18)	29
Carbohydrates	D-gluconate and ketogluconates metabolism	Neopullulanase (EC 3.2.1.135)	29
Carbohydrates	D-gluconate and ketogluconates metabolism	Lipid-A-disaccharide synthase (EC 2.4.1.182)	29
Carbohydrates	D-gluconate and ketogluconates metabolism	UDP-N-acetylmuramoylalanyl-D-glutamate--2,6-diaminopimelate ligase (EC 6.3.2.13)	29
Carbohydrates	D-gluconate and ketogluconates metabolism	TsaE protein, required for threonylcarbamoyladenosine t(6)A37 formation in tRNA	29
Carbohydrates	D-gluconate and ketogluconates metabolism	Folylpolyglutamate synthase (EC 6.3.2.17)	29
Carbohydrates	D-gluconate and ketogluconates metabolism	Recombination inhibitory protein MutS2	29
Carbohydrates	D-gluconate and ketogluconates metabolism	Polyhydroxyalkanoic acid synthase	29
Carbohydrates	D-mannitol and D-mannose degradation in plants	Flagellar biosynthesis protein FlhA	29
Carbohydrates	D-ribose utilization	Assimilatory nitrate reductase large subunit (EC:1.7.99.4)	29
Carbohydrates	D-ribose utilization	Glutaminyl-tRNA synthetase (EC 6.1.1.18)	29
Carbohydrates	D-ribose utilization	DnaJ-class molecular chaperone CbpA	29
Carbohydrates	D-ribose utilization	SSU ribosomal protein S10p (S20e)	29
Carbohydrates	D-ribose utilization	Diaminopimelate epimerase (EC 5.1.1.7)	28
Carbohydrates	D-ribose utilization	Cystathionine gamma-lyase (EC 4.4.1.1)	28
Carbohydrates	D-ribose utilization	ATP phosphoribosyltransferase regulatory subunit (EC 2.4.2.17)	28
Carbohydrates	D-ribose utilization	low-specificity D-threonine aldolase	28
Carbohydrates	D-ribose utilization	6-phosphogluconate dehydrogenase, decarboxylating (EC 1.1.1.44)	28
Carbohydrates	D-Sorbitol(D-Glucitol) and L-Sorbose Utilization	Ribose operon repressor	28
Carbohydrates	D-Sorbitol(D-Glucitol) and L-Sorbose Utilization	Rod shape-determining protein RodA	28
Carbohydrates	D-Sorbitol(D-Glucitol) and L-Sorbose Utilization	Undecaprenyl-phosphate galactosephosphotransferase (EC 2.7.8.6)	28
Carbohydrates	D-Tagatose and Galactitol Utilization	Lipid A biosynthesis lauroyl acyltransferase (EC 2.3.1.-)	28
Carbohydrates	D-Tagatose and Galactitol Utilization	Outer membrane protein A precursor	28
Carbohydrates	D-Tagatose and Galactitol Utilization	Pyridoxamine 5'-phosphate oxidase (EC 1.4.3.5)	28
Carbohydrates	D-Tagatose and Galactitol Utilization	Dihydroneopterin aldolase (EC 4.1.2.25)	28
Carbohydrates	D-Tagatose and Galactitol Utilization	Ferrochelatase, protoheme ferro-lyase (EC 4.99.1.1)	28
Carbohydrates	D-Tagatose and Galactitol Utilization	Iron-sulfur cluster regulator IscR	28
Carbohydrates	Deoxyribose and Deoxynucleoside Catabolism	3-polyprenyl-4-hydroxybenzoate carboxy-lyase UbiX (EC 4.1.1.-)	28
Carbohydrates	Deoxyribose and Deoxynucleoside Catabolism	5-amino-6-(5-phosphoribosylamino)uracil reductase (EC 1.1.1.193)	28
Carbohydrates	Deoxyribose and Deoxynucleoside Catabolism	Crossover junction endodeoxyribonuclease RuvC (EC 3.1.22.4)	28
Carbohydrates	Deoxyribose and Deoxynucleoside Catabolism	Phosphonate ABC transporter phosphate-binding periplasmic component (TC 3.A.1.9.1)	28
Carbohydrates	Deoxyribose and Deoxynucleoside Catabolism	5-nucleotidase SurE (EC 3.1.3.5)	28
Carbohydrates	Deoxyribose and Deoxynucleoside Catabolism	ATP synthase F0 sector subunit a	28
Carbohydrates	Deoxyribose and Deoxynucleoside Catabolism	Chemotaxis protein methyltransferase CheR (EC 2.1.1.80)	28
Carbohydrates	Deoxyribose and Deoxynucleoside Catabolism	Flagellar hook-length control protein FliK	28
Carbohydrates	Deoxyribose and Deoxynucleoside Catabolism	putative cytochrome P450 hydroxylase	28
Carbohydrates	Deoxyribose and Deoxynucleoside Catabolism	Phosphoribosylaminoimidazole-succinocarboxamide synthase (EC 6.3.2.6)	28
Carbohydrates	Dihydroxyacetone kinases	Ribonucleotide reductase transcriptional regulator NrdR	28
Carbohydrates	Dihydroxyacetone kinases	LSU ribosomal protein L17p	28
Carbohydrates	Dihydroxyacetone kinases	SSU ribosomal protein S6p	28
Carbohydrates	Dihydroxyacetone kinases	Predicted signal-transduction protein containing cAMP-binding and CBS domains	28
Carbohydrates	Dihydroxyacetone kinases	[NiFe] hydrogenase metallocenter assembly protein HypF	28
Carbohydrates	EC 5.1.3.- Racemases and epimerases acting on carbohydrates and derivatives	Mercuric ion reductase (EC 1.16.1.1)	28
Carbohydrates	EC 5.1.3.- Racemases and epimerases acting on carbohydrates and derivatives	4-hydroxyphenylpyruvate dioxygenase (EC 1.13.11.27)	27
Carbohydrates	EC 5.1.3.- Racemases and epimerases acting on carbohydrates and derivatives	Glutamate 5-kinase (EC 2.7.2.11)	27
Carbohydrates	EC 5.1.3.- Racemases and epimerases acting on carbohydrates and derivatives	Glycine dehydrogenase [decarboxylating] (glycine cleavage system P2 protein) (EC 1.4.4.2)	27
Carbohydrates	EC 5.1.3.- Racemases and epimerases acting on carbohydrates and derivatives	Imidazolonepropionase (EC 3.5.2.7)	27
Carbohydrates	Entner-Doudoroff Pathway	Beta-hexosaminidase (EC 3.2.1.52)	27
Carbohydrates	Entner-Doudoroff Pathway	Phosphoenolpyruvate carboxykinase [ATP] (EC 4.1.1.49)	27
Carbohydrates	Entner-Doudoroff Pathway	8-amino-7-oxononanoate synthase (EC 2.3.1.47)	27
Carbohydrates	Entner-Doudoroff Pathway	A/G-specific adenine glycosylase (EC 3.2.2.-)	27
Carbohydrates	Entner-Doudoroff Pathway	ATP-dependent DNA helicase RecQ	27
Carbohydrates	Entner-Doudoroff Pathway	3-methylmercaptopropionyl-CoA dehydrogenase (DmdC)	27
Carbohydrates	Entner-Doudoroff Pathway	tRNA(Ile)-lysidine synthetase (EC 6.3.4.19)	27
Carbohydrates	Entner-Doudoroff Pathway	Flagellar basal-body rod protein FlgG	27
Carbohydrates	Entner-Doudoroff Pathway	LSU ribosomal protein L23p (L23Ae)	27
Carbohydrates	Entner-Doudoroff Pathway	LSU ribosomal protein L6p (L9e)	27
Carbohydrates	Entner-Doudoroff Pathway	NADH-ubiquinone oxidoreductase chain J (EC 1.6.5.3)	27
Carbohydrates	Entner-Doudoroff Pathway	Cytoplasmic axial filament protein CafA and Ribonuclease G (EC 3.1.4.-)	27
Carbohydrates	Entner-Doudoroff Pathway	2'-5' RNA ligase	27
Carbohydrates	Entner-Doudoroff Pathway	Creatinine amidohydrolase (EC 3.5.2.10)	26
Carbohydrates	Entner-Doudoroff Pathway	2,3,4,5-tetrahydropyridine-2,6-dicarboxylate N-succinyltransferase (EC 2.3.1.117)	26
Carbohydrates	Entner-Doudoroff Pathway	Acetyl-CoA acetyltransferase (EC 2.3.1.9)	26
Carbohydrates	Erythritol utilization	Fructose-bisphosphate aldolase class II (EC 4.1.2.13)	26
Carbohydrates	Ethanolamine utilization	N-Acetyl-D-glucosamine ABC transport system, permease protein 1	26
Carbohydrates	Ethanolamine utilization	Fructokinase (EC 2.7.1.4)	26
Carbohydrates	Ethanolamine utilization	Galactokinase (EC 2.7.1.6)	26
Carbohydrates	Ethanolamine utilization	Alpha-amylase (EC 3.2.1.1)	26
Carbohydrates	Ethylmalonyl-CoA pathway of C2 assimilation	dTDP-4-dehydrorhamnose 3,5-epimerase (EC 5.1.3.13)	26
Carbohydrates	Ethylmalonyl-CoA pathway of C2 assimilation	Membrane-bound lytic murein transglycosylase D precursor (EC 3.2.1.-)	26
Carbohydrates	Ethylmalonyl-CoA pathway of C2 assimilation, GJO	Penicillin-binding protein 2 (PBP-2)	26
Carbohydrates	Fermentations in Streptococci	Molybdenum cofactor biosynthesis protein MoaB	26
Carbohydrates	Fermentations in Streptococci	6,7-dimethyl-8-ribityllumazine synthase (EC 2.5.1.78)	26
Carbohydrates	Fermentations in Streptococci	Ferric uptake regulation protein FUR	26
Carbohydrates	Fermentations in Streptococci	mandelate racemase/muconate lactonizing enzyme family protein	26
Carbohydrates	Fermentations in Streptococci	2-polyprenyl-6-methoxyphenol hydroxylase and related FAD-dependent oxidoreductases	26
Carbohydrates	Fermentations in Streptococci	Isoquinoline 1-oxidoreductase alpha subunit (EC 1.3.99.16)	26
Carbohydrates	Fermentations in Streptococci	Chemotaxis response regulator protein-glutamate methylesterase CheB (EC 3.1.1.61)	26
Carbohydrates	Fermentations in Streptococci	Phosphoribosylformylglycinamidine synthase, PurS subunit (EC 6.3.5.3)	26
Carbohydrates	Fermentations in Streptococci	Adenosine deaminase (EC 3.5.4.4)	26
Carbohydrates	Fermentations: Lactate	Apolipoprotein N-acyltransferase (EC 2.3.1.-)	26
Carbohydrates	Fermentations: Mixed acid	Large-conductance mechanosensitive channel	26
Carbohydrates	Folate-mediated one-carbon metabolism in plants	ATP-dependent protease HslV (EC 3.4.25.-)	26
Carbohydrates	Folate-mediated one-carbon metabolism in plants	SSU ribosomal protein S12p (S23e)	26
Carbohydrates	Folate-mediated one-carbon metabolism in plants	LSU ribosomal protein L24p (L26e)	26
Carbohydrates	Folate-mediated one-carbon metabolism in plants	LSU ribosomal protein L25p	26
Carbohydrates	Folate-mediated one-carbon metabolism in plants	GTP pyrophosphokinase (EC 2.7.6.5), (p)ppGpp synthetase II	26
Carbohydrates	Folate-mediated one-carbon metabolism in plants	Heme A synthase, cytochrome oxidase biogenesis protein Cox15-CtaA	26
Carbohydrates	Folate-mediated one-carbon metabolism in plants	NADH-ubiquinone oxidoreductase chain K (EC 1.6.5.3)	26
Carbohydrates	Formaldehyde assimilation: Ribulose monophosphate pathway	ABC-type nitrate/sulfonate/bicarbonate transport system, ATPase component	26
Carbohydrates	Formaldehyde assimilation: Ribulose monophosphate pathway	Phosphoserine aminotransferase (EC 2.6.1.52)	25
Carbohydrates	Formaldehyde assimilation: Ribulose monophosphate pathway	Indolepyruvate ferredoxin oxidoreductase, alpha and beta subunits	25
Carbohydrates	Formaldehyde assimilation: Ribulose monophosphate pathway	Shikimate kinase I (EC 2.7.1.71)	25
Carbohydrates	Formaldehyde assimilation: Ribulose monophosphate pathway	Adenylylsulfate kinase (EC 2.7.1.25)	25
Carbohydrates	Formaldehyde assimilation: Ribulose monophosphate pathway	Pyruvate-flavodoxin oxidoreductase (EC 1.2.7.-)	25
Carbohydrates	Fructooligosaccharides(FOS) and Raffinose Utilization	Pyruvate dehydrogenase E1 component alpha subunit (EC 1.2.4.1)	25
Carbohydrates	Fructooligosaccharides(FOS) and Raffinose Utilization	Gluconolactonase (EC 3.1.1.17)	25
Carbohydrates	Fructooligosaccharides(FOS) and Raffinose Utilization	Mannose-1-phosphate guanylyltransferase (GDP) (EC 2.7.7.22)	25
Carbohydrates	Fructooligosaccharides(FOS) and Raffinose Utilization	Acylphosphate phosphohydrolase (EC 3.6.1.7), putative	25
Carbohydrates	Fructooligosaccharides(FOS) and Raffinose Utilization	Propionyl-CoA carboxylase beta chain (EC 6.4.1.3)	25
Carbohydrates	Fructooligosaccharides(FOS) and Raffinose Utilization	Cell division protein MraZ	25
Carbohydrates	Fructooligosaccharides(FOS) and Raffinose Utilization	TRAP-type transport system, small permease component, predicted N-acetylneuraminate transporter	25
Carbohydrates	Fructooligosaccharides(FOS) and Raffinose Utilization	2-C-methyl-D-erythritol 4-phosphate cytidylyltransferase (EC 2.7.7.60)	25
Carbohydrates	Fructooligosaccharides(FOS) and Raffinose Utilization	NAD kinase (EC 2.7.1.23)	25
Carbohydrates	Fructose utilization	4-hydroxythreonine-4-phosphate dehydrogenase (EC 1.1.1.262)	25
Carbohydrates	Fructose utilization	Riboflavin kinase (EC 2.7.1.26)	25
Carbohydrates	Fructose utilization	CRISPR-associated RAMP Cmr2	25
Carbohydrates	Fructose utilization	Exodeoxyribonuclease VII large subunit (EC 3.1.11.6)	25
Carbohydrates	Fructose utilization	Methylated-DNA--protein-cysteine methyltransferase (EC 2.1.1.63)	25
Carbohydrates	Fructose utilization	TPR domain protein, putative component of TonB system	25
Carbohydrates	Fructose utilization	Hypothetical nudix hydrolase YeaB	25
Carbohydrates	Fructose utilization	LSU ribosomal protein L21p	25
Carbohydrates	Fructose utilization	LSU ribosomal protein L27p	25
Carbohydrates	Fructose utilization	Flagellar motor switch protein FliN	25
Carbohydrates	Fructose utilization	Flagellum-specific ATP synthase FliI	25
Carbohydrates	Fructose utilization	Flagellin protein FlaA	25
Carbohydrates	Fructose utilization	5'-nucleotidase (EC 3.1.3.5)	25
Carbohydrates	Galactose degradation in plants	Deoxycytidine triphosphate deaminase (EC 3.5.4.13)	25
Carbohydrates	Galactose degradation in plants	Kup system potassium uptake protein	25
Carbohydrates	Galactose degradation in plants	NADH-ubiquinone oxidoreductase chain E (EC 1.6.5.3)	25
Carbohydrates	Galactose degradation in plants	Ribonuclease BN (EC 3.1.-.-)	25
Carbohydrates	Glycerate metabolism	Putative glutathione transporter, permease component	25
Carbohydrates	Glycerate metabolism	Methylmalonate-semialdehyde dehydrogenase (EC 1.2.1.27)	24
Carbohydrates	Glycerol and Glycerol-3-phosphate Uptake and Utilization	Cys regulon transcriptional activator CysB	24
Carbohydrates	Glycerol and Glycerol-3-phosphate Uptake and Utilization	Phosphoadenylyl-sulfate reductase [thioredoxin] (EC 1.8.4.8)	24
Carbohydrates	Glycerol and Glycerol-3-phosphate Uptake and Utilization	Acetoin dehydrogenase E1 component alpha-subunit (EC 1.2.4.-)	24
Carbohydrates	Glycerol and Glycerol-3-phosphate Uptake and Utilization	Malto-oligosyltrehalose synthase (EC 5.4.99.15)	24
Carbohydrates	Glycerol and Glycerol-3-phosphate Uptake and Utilization	Alpha,alpha-trehalose-phosphate synthase [UDP-forming] (EC 2.4.1.15)	24
Carbohydrates	Glycerol and Glycerol-3-phosphate Uptake and Utilization	Ribosomal large subunit pseudouridine synthase B (EC 4.2.1.70)	24
Carbohydrates	Glycerol and Glycerol-3-phosphate Uptake and Utilization	Acyl-[acyl-carrier-protein]--UDP-N-acetylglucosamine O-acyltransferase (EC 2.3.1.129)	24
Carbohydrates	Glycerol and Glycerol-3-phosphate Uptake and Utilization	Vitamin B12 ABC transporter, B12-binding component BtuF	24
Carbohydrates	Glycerol and Glycerol-3-phosphate Uptake and Utilization	Glycine oxidase ThiO (EC 1.4.3.19)	24
Carbohydrates	Glycerol and Glycerol-3-phosphate Uptake and Utilization	DNA polymerase IV (EC 2.7.7.7)	24
Carbohydrates	Glycerol and Glycerol-3-phosphate Uptake and Utilization	Replicative DNA helicase (DnaB) (EC 3.6.4.12)	24
Carbohydrates	Glycerol and Glycerol-3-phosphate Uptake and Utilization	Uracil-DNA glycosylase, family 4	24
Carbohydrates	Glycerol and Glycerol-3-phosphate Uptake and Utilization	Phosphonate ABC transporter ATP-binding protein (TC 3.A.1.9.1)	24
Carbohydrates	Glycerol and Glycerol-3-phosphate Uptake and Utilization	4-hydroxyphenylacetate 3-monooxygenase (EC 1.14.13.3)	24
Carbohydrates	Glycerol and Glycerol-3-phosphate Uptake and Utilization	Arsenical pump-driving ATPase (EC 3.6.3.16)	24
Carbohydrates	Glycerol and Glycerol-3-phosphate Uptake and Utilization	ATP synthase epsilon chain (EC 3.6.3.14)	24
Carbohydrates	Glycerol and Glycerol-3-phosphate Uptake and Utilization	Respiratory nitrate reductase beta chain (EC 1.7.99.4)	24
Carbohydrates	Glycerol fermentation to 1,3-propanediol	Xanthine and CO dehydrogenases maturation factor, XdhC/CoxF family	24
Carbohydrates	Glycerol fermentation to 1,3-propanediol	Metal-dependent hydrolase YbeY, involved in rRNA and/or ribosome maturation and assembly	24
Carbohydrates	Glycerol fermentation to 1,3-propanediol	Glutathione-regulated potassium-efflux system protein KefB	24
Carbohydrates	Glycerol fermentation to 1,3-propanediol	Glutamyl-tRNA(Gln) amidotransferase subunit A (EC 6.3.5.7)	24
Carbohydrates	Glycerol fermentation to 1,3-propanediol	Peptide chain release factor 2	24
Carbohydrates	Glycerol fermentation to 1,3-propanediol	LSU ribosomal protein L30p (L7e)	24
Carbohydrates	Glycerol fermentation to 1,3-propanediol	Macrolide export ATP-binding/permease protein MacB (EC 3.6.3.-)	24
Carbohydrates	Glycogen metabolism	Dihydrolipoamide dehydrogenase of branched-chain alpha-keto acid dehydrogenase (EC 1.8.1.4)	23
Carbohydrates	Glycogen metabolism	2-Keto-3-deoxy-D-manno-octulosonate-8-phosphate synthase (EC 2.5.1.55)	23
Carbohydrates	Glycogen metabolism	glutamine synthetase family protein	23
Carbohydrates	Glycogen metabolism	Urocanate hydratase (EC 4.2.1.49)	23
Carbohydrates	Glycogen metabolism	Spermidine Putrescine ABC transporter permease component potC (TC_3.A.1.11.1)	23
Carbohydrates	Glycogen metabolism	Para-aminobenzoate synthase, amidotransferase component (EC 2.6.1.85)	23
Carbohydrates	Glycogen metabolism	Tryptophan synthase beta chain like (EC 4.2.1.20)	23
Carbohydrates	Glycogen metabolism	3-hydroxybutyryl-CoA dehydrogenase (EC 1.1.1.157)	23
Carbohydrates	Glycogen metabolism	N-Acetyl-D-glucosamine ABC transport system, permease protein 2	23
Carbohydrates	Glycogen metabolism	2,3-bisphosphoglycerate-independent phosphoglycerate mutase (EC 5.4.2.1)	23
Carbohydrates	Glycolate, glyoxylate interconversions	Galactose-1-phosphate uridylyltransferase (EC 2.7.7.10)	23
Carbohydrates	Glycolate, glyoxylate interconversions	Omega-amino acid--pyruvate aminotransferase (EC 2.6.1.18)	23
Carbohydrates	Glycolate, glyoxylate interconversions	D-malic enzyme (EC 1.1.1.83)	23
Carbohydrates	Glycolate, glyoxylate interconversions	UDP-N-acetylglucosamine 4,6-dehydratase (EC 4.2.1.-)	23
Carbohydrates	Glycolate, glyoxylate interconversions	Teichoic acid export ATP-binding protein TagH (EC 3.6.3.40)	23
Carbohydrates	Glycolate, glyoxylate interconversions	Phosphopantothenoylcysteine synthetase (EC 6.3.2.5)	23
Carbohydrates	Glycolate, glyoxylate interconversions	Naphthoate synthase (EC 4.1.3.36)	23
Carbohydrates	Glycolate, glyoxylate interconversions	Molybdenum ABC transporter, periplasmic molybdenum-binding protein ModA (TC 3.A.1.8.1)	23
Carbohydrates	Glycolate, glyoxylate interconversions	Molybdenum cofactor biosynthesis protein MoaC	23
Carbohydrates	Glycolate, glyoxylate interconversions	ATP-dependent DNA ligase (EC 6.5.1.1) clustered with Ku protein, LigD	23
Carbohydrates	Glycolysis and Gluconeogenesis	DNA-3-methyladenine glycosylase II (EC 3.2.2.21)	23
Carbohydrates	Glycolysis and Gluconeogenesis	DNA repair protein RadC	23
Carbohydrates	Glycolysis and Gluconeogenesis	Dipeptide transport ATP-binding protein DppF (TC 3.A.1.5.2)	23
Carbohydrates	Glycolysis and Gluconeogenesis	Hydrogen peroxide-inducible genes activator	23
Carbohydrates	Glycolysis and Gluconeogenesis in plants	Flagellar motor switch protein FliM	23
Carbohydrates	Glycolysis and Gluconeogenesis in plants	Deacetylases, including yeast histone deacetylase and acetoin utilization protein	23
Carbohydrates	Glycolysis and Gluconeogenesis, including Archaeal enzymes	Cytidylate kinase (EC 2.7.4.25)	23
Carbohydrates	Glyoxylate bypass	Ribosomal-protein-S18p-alanine acetyltransferase (EC 2.3.1.-)	23
Carbohydrates	Glyoxylate bypass	LSU ribosomal protein L29p (L35e)	23
Carbohydrates	Hexose Phosphate Uptake System	carbon monoxide dehydrogenase E protein	23
Carbohydrates	Hexose Phosphate Uptake System	Asparaginyl-tRNA synthetase (EC 6.1.1.22)	22
Carbohydrates	Hexose Phosphate Uptake System	Kynurenine formamidase, bacterial (EC 3.5.1.9)	22
Carbohydrates	Inositol catabolism	Phenylacetate-coenzyme A ligase (EC 6.2.1.30)	22
Carbohydrates	Inositol catabolism	Prephenate and/or arogenate dehydrogenase (unknown specificity) (EC 1.3.1.12)(EC 1.3.1.43)	22
Carbohydrates	Inositol catabolism	L-threonine 3-dehydrogenase (EC 1.1.1.103)	22
Carbohydrates	Inositol catabolism	Carbonic anhydrase (EC 4.2.1.1)	22
Carbohydrates	Inositol catabolism	Fructose-bisphosphate aldolase class I (EC 4.1.2.13)	22
Carbohydrates	Inositol catabolism	Endo-1,4-beta-xylanase A precursor (EC 3.2.1.8)	22
Carbohydrates	Inositol catabolism	Phosphopentomutase (EC 5.4.2.7)	22
Carbohydrates	Inositol catabolism	Alpha-galactosidase (EC 3.2.1.22)	22
Carbohydrates	Inositol catabolism	Cob(I)alamin adenosyltransferase PduO (EC 2.5.1.17)	22
Carbohydrates	Inositol catabolism	Segregation and condensation protein B	22
Carbohydrates	Inositol catabolism	Porphobilinogen synthase (EC 4.2.1.24)	22
Carbohydrates	Inositol catabolism	Molybdopterin-guanine dinucleotide biosynthesis protein MobA	22
Carbohydrates	Inositol catabolism	Rhodanese-related sulfurtransferase	22
Carbohydrates	Inositol catabolism	Topoisomerase IV subunit B (EC 5.99.1.-)	22
Carbohydrates	Inositol catabolism	2-C-methyl-D-erythritol 2,4-cyclodiphosphate synthase (EC 4.6.1.12)	22
Carbohydrates	Inositol catabolism	Na(+) H(+) antiporter subunit D	22
Carbohydrates	Inositol catabolism	Bis(5'-nucleosyl)-tetraphosphatase (asymmetrical) (EC 3.6.1.17)	22
Carbohydrates	L-Arabinose CS	Deoxyuridine 5'-triphosphate nucleotidohydrolase (EC 3.6.1.23)	22
Carbohydrates	L-Arabinose CS	Ubiquinol--cytochrome c reductase, cytochrome B subunit (EC 1.10.2.2)	22
Carbohydrates	L-Arabinose CS	Flagellar motor switch protein FliG	22
Carbohydrates	L-Arabinose CS	Methyl-accepting chemotaxis protein I (serine chemoreceptor protein)	22
Carbohydrates	L-Arabinose CS	Flagellar biosynthesis protein FliR	22
Carbohydrates	L-Arabinose CS	Flagellar hook protein FlgE	22
Carbohydrates	L-Arabinose CS	Nitrite reductase [NAD(P)H] large subunit (EC 1.7.1.4)	22
Carbohydrates	L-Arabinose CS	Manganese superoxide dismutase (EC 1.15.1.1)	22
Carbohydrates	L-Arabinose CS	Inosine-uridine preferring nucleoside hydrolase (EC 3.2.2.1)	22
Carbohydrates	L-Arabinose CS	Periplasmic thiol:disulfide interchange protein DsbA	22
Carbohydrates	L-Arabinose CS	tRNA:Cm32/Um32 methyltransferase	22
Carbohydrates	L-Arabinose CS	COG0613, Predicted metal-dependent phosphoesterases (PHP family)	22
Carbohydrates	L-Arabinose CS	Glutamate racemase (EC 5.1.1.3)	21
Carbohydrates	L-Arabinose CS	Arginase (EC 3.5.3.1)	21
Carbohydrates	L-Arabinose CS	N-succinyl-L,L-diaminopimelate desuccinylase (EC 3.5.1.18)	21
Carbohydrates	L-Arabinose utilization	Cystathionine beta-synthase (EC 4.2.1.22)	21
Carbohydrates	L-Arabinose utilization	Sulfate adenylyltransferase subunit 2 (EC 2.7.7.4)	21
Carbohydrates	L-Arabinose utilization	Phosphate acetyltransferase (EC 2.3.1.8)	21
Carbohydrates	L-ascorbate utilization (and related gene clusters)	Dihydrolipoamide dehydrogenase of 2-oxoglutarate dehydrogenase (EC 1.8.1.4)	21
Carbohydrates	L-fucose utilization	Thymidylate synthase (EC 2.1.1.45)	21
Carbohydrates	L-fucose utilization	4-alpha-glucanotransferase (amylomaltase) (EC 2.4.1.25)	21
Carbohydrates	L-fucose utilization	Ribulokinase (EC 2.7.1.16)	21
Carbohydrates	L-fucose utilization	Predicted L-lactate dehydrogenase, hypothetical protein subunit YkgG	21
Carbohydrates	L-fucose utilization temp	SSU ribosomal protein S21p	21
Carbohydrates	L-fucose utilization temp	Segregation and condensation protein A	21
Carbohydrates	L-rhamnose utilization	UDP-3-O-[3-hydroxymyristoyl] N-acetylglucosamine deacetylase (EC 3.5.1.108)	21
Carbohydrates	L-rhamnose utilization	Glutathione synthetase (EC 6.3.2.3)	21
Carbohydrates	L-rhamnose utilization	2-succinyl-5-enolpyruvyl-6-hydroxy-3-cyclohexene-1-carboxylic-acid synthase (EC 2.2.1.9)	21
Carbohydrates	L-rhamnose utilization	LSU m3Psi1915 methyltransferase RlmH	21
Carbohydrates	L-rhamnose utilization	Pterin-4-alpha-carbinolamine dehydratase (EC 4.2.1.96)	21
Carbohydrates	L-rhamnose utilization	ATP-dependent DNA helicase pcrA (EC 3.6.1.-)	21
Carbohydrates	L-rhamnose utilization	DNA polymerase III delta subunit (EC 2.7.7.7)	21
Carbohydrates	L-rhamnose utilization	Type III restriction-modification system methylation subunit (EC 2.1.1.72)	21
Carbohydrates	L-rhamnose utilization	Type IV fimbrial assembly, ATPase PilB	21
Carbohydrates	L-rhamnose utilization	Nitrilotriacetate monooxygenase component B (EC 1.14.13.-)	21
Carbohydrates	L-rhamnose utilization	Ubiquinol-cytochrome C reductase iron-sulfur subunit (EC 1.10.2.2)	21
Carbohydrates	L-rhamnose utilization	Flagellar hook-associated protein FliD	21
Carbohydrates	L-rhamnose utilization	Xanthine/uracil/thiamine/ascorbate permease family protein	21
Carbohydrates	L-rhamnose utilization	Cytidine deaminase (EC 3.5.4.5)	21
Carbohydrates	L-rhamnose utilization	SSU ribosomal protein S18p	21
Carbohydrates	L-rhamnose utilization	FKBP-type peptidyl-prolyl cis-trans isomerase SlyD (EC 5.2.1.8)	21
Carbohydrates	L-rhamnose utilization	putative Glutathione-regulated potassium-efflux system protein KefB	21
Carbohydrates	L-rhamnose utilization	Alkyl hydroperoxide reductase subunit C-like protein	21
Carbohydrates	L-rhamnose utilization	LSU ribosomal protein L35p	21
Carbohydrates	L-rhamnose utilization	Copper metallochaperone, bacterial analog of Cox17 protein	21
Carbohydrates	L-rhamnose utilization	Ornithine cyclodeaminase (EC 4.3.1.12)	20
Carbohydrates	L-rhamnose utilization	Cyclohexadienyl dehydrogenase (EC 1.3.1.12)(EC 1.3.1.43)	20
Carbohydrates	L-rhamnose utilization	NAD-specific glutamate dehydrogenase (EC 1.4.1.2), large form	20
Carbohydrates	Lactate utilization	Glycine dehydrogenase [decarboxylating] (glycine cleavage system P1 protein) (EC 1.4.4.2)	20
Carbohydrates	Lactate utilization	3-hydroxybutyryl-CoA dehydratase (EC 4.2.1.55)	20
Carbohydrates	Lactate utilization	Acetate kinase (EC 2.7.2.1)	20
Carbohydrates	Lactate utilization	Biosynthetic Aromatic amino acid aminotransferase beta (EC 2.6.1.57)	20
Carbohydrates	Lactate utilization	Heavy metal RND efflux outer membrane protein, CzcC family	20
Carbohydrates	Lactate utilization	Phosphoenolpyruvate carboxykinase [GTP] (EC 4.1.1.32)	20
Carbohydrates	Lactate utilization	5-formyltetrahydrofolate cyclo-ligase (EC 6.3.3.2)	20
Carbohydrates	Lactate utilization	Aerobic glycerol-3-phosphate dehydrogenase (EC 1.1.5.3)	20
Carbohydrates	Lactate utilization temp	Maltose/maltodextrin transport ATP-binding protein MalK (EC 3.6.3.19)	20
Carbohydrates	Lactate utilization temp	Cell division protein FtsQ	20
Carbohydrates	Lactose and Galactose Uptake and Utilization	Tetraacyldisaccharide 4'-kinase (EC 2.7.1.130)	20
Carbohydrates	Lactose and Galactose Uptake and Utilization	Polymyxin resistance protein ArnT, undecaprenyl phosphate-alpha-L-Ara4N transferase	20
Carbohydrates	Lactose and Galactose Uptake and Utilization	Soluble lytic murein transglycosylase precursor (EC 3.2.1.-)	20
Carbohydrates	Lactose and Galactose Uptake and Utilization	Rare lipoprotein A precursor	20
Carbohydrates	Lactose and Galactose Uptake and Utilization	Glutamyl-tRNA synthetase (EC 6.1.1.17)	20
Carbohydrates	Lactose and Galactose Uptake and Utilization	CTP:molybdopterin cytidylyltransferase	20
Carbohydrates	Lactose and Galactose Uptake and Utilization	Molybdenum cofactor biosynthesis protein MoaE	20
Carbohydrates	Lactose and Galactose Uptake and Utilization	NADPH dependent preQ0 reductase (EC 1.7.1.13)	20
Carbohydrates	Lactose utilization	2-octaprenyl-3-methyl-6-methoxy-1,4-benzoquinol hydroxylase (EC 1.14.13.-)	20
Carbohydrates	Malonate decarboxylase	CRISPR-associated RAMP Cmr4	20
Carbohydrates	Malonate decarboxylase	ATP-dependent DNA ligase (EC 6.5.1.1)	20
Carbohydrates	Malonate decarboxylase	RecD-like DNA helicase YrrC	20
Carbohydrates	Maltose and Maltodextrin Utilization	Excinuclease ABC subunit A, dimeric form	20
Carbohydrates	Maltose and Maltodextrin Utilization	Flp pilus assembly protein TadB	20
Carbohydrates	Maltose and Maltodextrin Utilization	Predicted ATPase with chaperone activity, associated with Flp pilus assembly	20
Carbohydrates	Maltose and Maltodextrin Utilization	Type II/IV secretion system protein TadC, associated with Flp pilus assembly	20
Carbohydrates	Maltose and Maltodextrin Utilization	Glutamate-ammonia-ligase adenylyltransferase (EC 2.7.7.42)	20
Carbohydrates	Maltose and Maltodextrin Utilization	Positive regulator of CheA protein activity (CheW)	20
Carbohydrates	Maltose and Maltodextrin Utilization	Flagellar basal-body rod protein FlgC	20
Carbohydrates	Maltose and Maltodextrin Utilization	Flagellar hook-associated protein FlgK	20
Carbohydrates	Maltose and Maltodextrin Utilization	Flagellar M-ring protein FliF	20
Carbohydrates	Maltose and Maltodextrin Utilization	Adenine deaminase (EC 3.5.4.2)	20
Carbohydrates	Maltose and Maltodextrin Utilization	Xanthine dehydrogenase iron-sulfur subunit (EC 1.17.1.4)	20
Carbohydrates	Maltose and Maltodextrin Utilization	Aspartyl-tRNA(Asn) amidotransferase subunit C (EC 6.3.5.6)	20
Carbohydrates	Maltose and Maltodextrin Utilization	SSU ribosomal protein S20p	20
Carbohydrates	Maltose and Maltodextrin Utilization	Acylamino-acid-releasing enzyme (EC 3.4.19.1)	20
Carbohydrates	Maltose and Maltodextrin Utilization	4-keto-6-deoxy-N-Acetyl-D-hexosaminyl-(Lipid carrier) aminotransferase	20
Carbohydrates	Maltose and Maltodextrin Utilization	Chaperone protein HtpG	20
Carbohydrates	Maltose and Maltodextrin Utilization	Leucyl/phenylalanyl-tRNA--protein transferase (EC 2.3.2.6)	20
Carbohydrates	Maltose and Maltodextrin Utilization	ATP-dependent Clp protease adaptor protein ClpS	20
Carbohydrates	Maltose and Maltodextrin Utilization	Ribosome-binding factor A	20
Carbohydrates	Maltose and Maltodextrin Utilization	Cytochrome c-type biogenesis protein CcmC, putative heme lyase for CcmE	20
Carbohydrates	Maltose and Maltodextrin Utilization	carbon monoxide dehydrogenase D protein	20
Carbohydrates	Maltose and Maltodextrin Utilization	DNA-directed RNA polymerase omega subunit (EC 2.7.7.6)	20
Carbohydrates	Maltose and Maltodextrin Utilization	Aromatic-L-amino-acid decarboxylase (EC 4.1.1.28)	19
Carbohydrates	Mannitol Utilization	Methylglutaconyl-CoA hydratase (EC 4.2.1.18)	19
Carbohydrates	Mannitol Utilization	2-amino-3-ketobutyrate coenzyme A ligase (EC 2.3.1.29)	19
Carbohydrates	Mannitol Utilization	Dihydrolipoamide dehydrogenase (EC 1.8.1.4)	19
Carbohydrates	Mannitol Utilization	Sarcosine oxidase beta subunit (EC 1.5.3.1)	19
Carbohydrates	Mannitol Utilization	Pyrimidine-nucleoside phosphorylase (EC 2.4.2.2)	19
Carbohydrates	Mannose Metabolism	Beta-xylosidase (EC 3.2.1.37)	19
Carbohydrates	Mannose Metabolism	Transamidase GatB domain protein	19
Carbohydrates	Mannose Metabolism	Tyrosine-protein kinase Wzc (EC 2.7.10.2)	19
Carbohydrates	Mannose Metabolism	NAD(P)HX epimerase	19
Carbohydrates	Mannose Metabolism	Nicotinate-nucleotide--dimethylbenzimidazole phosphoribosyltransferase (EC 2.4.2.21)	19
Carbohydrates	Mannose Metabolism	Queuosine Biosynthesis QueC ATPase	19
Carbohydrates	Mannose Metabolism	Protoporphyrin IX Mg-chelatase subunit H (EC 6.6.1.1)	19
Carbohydrates	Mannose Metabolism	probable iron binding protein from the HesB_IscA_SufA family	19
Carbohydrates	Mannose Metabolism	O-succinylbenzoate synthase (EC 4.2.1.113)	19
Carbohydrates	Mannose Metabolism	Pyridoxine biosynthesis glutamine amidotransferase, synthase subunit (EC 2.4.2.-)	19
Carbohydrates	Mannose Metabolism	3-methylmercaptopropionyl-CoA ligase (DmdB)	19
Carbohydrates	Mannose Metabolism	4-carboxymuconolactone decarboxylase (EC 4.1.1.44)	19
Carbohydrates	Mannose Metabolism	N-carbamoyl-L-amino acid hydrolase (EC 3.5.1.87)	19
Carbohydrates	Mannose Metabolism	ATP synthase F0 sector subunit c	19
Carbohydrates	Mannose Metabolism	Flagellar basal-body rod modification protein FlgD	19
Carbohydrates	Mannose Metabolism	Flagellar biosynthesis protein FliQ	19
Carbohydrates	Mannose Metabolism	Cytochrome c-type biogenesis protein DsbD, protein-disulfide reductase (EC 1.8.1.8)	19
Carbohydrates	Mannose Metabolism	ABC transporter involved in cytochrome c biogenesis, ATPase component CcmA	19
Carbohydrates	Melibiose Utilization	ABC transporter involved in cytochrome c biogenesis, CcmB subunit	19
Carbohydrates	Methanogenesis	Formate dehydrogenase chain D (EC 1.2.1.2)	19
Carbohydrates	Methanogenesis	[NiFe] hydrogenase metallocenter assembly protein HypD	19
Carbohydrates	Methanogenesis	Cytochrome d ubiquinol oxidase subunit I (EC 1.10.3.-)	19
Carbohydrates	Methanogenesis	Cytochrome c-552 precursor	19
Carbohydrates	Methanogenesis	DEAD-box ATP-dependent RNA helicase CshA (EC 3.6.4.13)	19
Carbohydrates	Methanogenesis	FIG146085: 3'-to-5' oligoribonuclease A, Bacillus type	19
Carbohydrates	Methanogenesis	Putative stomatin/prohibitin-family membrane protease subunit aq_911	19
Carbohydrates	Methanogenesis	Ribonuclease Z (EC 3.1.26.11)	19
Carbohydrates	Methanogenesis	HflK protein	19
Carbohydrates	Methylcitrate cycle	Sulfur oxidation protein SoxZ	19
Carbohydrates	Methylcitrate cycle	Ornithine aminotransferase (EC 2.6.1.13)	18
Carbohydrates	Methylcitrate cycle	Asparagine synthetase [glutamine-hydrolyzing] (EC 6.3.5.4) AsnH	18
Carbohydrates	Methylcitrate cycle	Histidinol-phosphatase (EC 3.1.3.15)	18
Carbohydrates	Methylcitrate cycle	Phosphoribosyl-AMP cyclohydrolase (EC 3.5.4.19)	18
Carbohydrates	Methylglyoxal Metabolism	Phosphoribosyl-ATP pyrophosphatase (EC 3.6.1.31)	18
Carbohydrates	Methylglyoxal Metabolism	Proline dehydrogenase (EC 1.5.99.8) (Proline oxidase)	18
Carbohydrates	Methylglyoxal Metabolism	Urea ABC transporter, ATPase protein UrtD	18
Carbohydrates	Methylglyoxal Metabolism	Ribose 5-phosphate isomerase A (EC 5.3.1.6)	18
Carbohydrates	N-Acetyl-Galactosamine and Galactosamine Utilization	Ribose 5-phosphate isomerase B (EC 5.3.1.6)	18
Carbohydrates	N-Acetyl-Galactosamine and Galactosamine Utilization	Glucosamine-6-phosphate deaminase [isomerizing], alternative (EC 3.5.99.6)	18
Carbohydrates	N-Acetyl-Galactosamine and Galactosamine Utilization	Epi-inositol hydrolase (EC 3.7.1.-)	18
Carbohydrates	N-Acetyl-Galactosamine and Galactosamine Utilization	Inosose dehydratase (EC 4.2.1.44)	18
Carbohydrates	N-Acetyl-Galactosamine and Galactosamine Utilization	Predicted L-lactate dehydrogenase, Iron-sulfur cluster-binding subunit YkgF	18
Carbohydrates	N-Acetyl-Galactosamine and Galactosamine Utilization	2-methylcitrate dehydratase (EC 4.2.1.79)	18
Carbohydrates	One-carbon metabolism by tetrahydropterines	Rod shape-determining protein MreD	18
Carbohydrates	Pentose phosphate pathway	3-deoxy-manno-octulosonate cytidylyltransferase (EC 2.7.7.38)	18
Carbohydrates	Photorespiration (oxidative C2 cycle)	UDP-4-amino-4-deoxy-L-arabinose--oxoglutarate aminotransferase (EC 2.6.1.-)	18
Carbohydrates	Photorespiration (oxidative C2 cycle)	Alpha-ribazole-5'-phosphate phosphatase (EC 3.1.3.73)	18
Carbohydrates	Propionyl-CoA to Succinyl-CoA Module	Hypothetical radical SAM family enzyme in heat shock gene cluster, similarity with CPO of BS HemN-type	18
Carbohydrates	Propionyl-CoA to Succinyl-CoA Module	Dihydrofolate synthase (EC 6.3.2.12)	18
Carbohydrates	Propionyl-CoA to Succinyl-CoA Module	Molybdenum cofactor biosynthesis protein MoaD	18
Carbohydrates	Propionyl-CoA to Succinyl-CoA Module	Pyridoxine 5'-phosphate synthase (EC 2.6.99.2)	18
Carbohydrates	Propionyl-CoA to Succinyl-CoA Module	3-demethylubiquinone-9 3-methyltransferase (EC 2.1.1.64)	18
Carbohydrates	Pyruvate Alanine Serine Interconversions	Formate dehydrogenase-O, major subunit (EC 1.2.1.2)	18
Carbohydrates	Pyruvate Alanine Serine Interconversions	Endonuclease IV (EC 3.1.21.2)	18
Carbohydrates	Pyruvate Alanine Serine Interconversions	Exonuclease SbcC	18
Carbohydrates	Pyruvate Alanine Serine Interconversions	DNA-binding protein HU-beta	18
Carbohydrates	Pyruvate metabolism I: anaplerotic reactions, PEP	CDP-diacylglycerol--serine O-phosphatidyltransferase (EC 2.7.8.8)	18
Carbohydrates	Pyruvate metabolism I: anaplerotic reactions, PEP	RNA polymerase sigma factor for flagellar operon	18
Carbohydrates	Pyruvate metabolism I: anaplerotic reactions, PEP	Glutamyl-tRNA(Gln) amidotransferase subunit B (EC 6.3.5.7)	18
Carbohydrates	Pyruvate metabolism I: anaplerotic reactions, PEP	Selenocysteine-specific translation elongation factor	18
Carbohydrates	Pyruvate metabolism I: anaplerotic reactions, PEP	Translation initiation factor 3	18
Carbohydrates	Pyruvate metabolism I: anaplerotic reactions, PEP	Ferredoxin--NADP(+) reductase (EC 1.18.1.2)	18
Carbohydrates	Pyruvate metabolism I: anaplerotic reactions, PEP	COG1180: Radical SAM, Pyruvate-formate lyase-activating enzyme like	18
Carbohydrates	Pyruvate metabolism I: anaplerotic reactions, PEP	L-proline glycine betaine ABC transport system permease protein ProV (TC 3.A.1.12.1)	18
Carbohydrates	Pyruvate metabolism I: anaplerotic reactions, PEP	Sulfide dehydrogenase [flavocytochrome C] flavoprotein chain precursor (EC 1.8.2.-)	18
Carbohydrates	Pyruvate metabolism I: anaplerotic reactions, PEP	Vancomycin B-type resistance protein VanW	18
Carbohydrates	Pyruvate metabolism II: acetyl-CoA, acetogenesis from pyruvate	Agmatinase (EC 3.5.3.11)	17
Carbohydrates	Pyruvate metabolism II: acetyl-CoA, acetogenesis from pyruvate	5-carboxymethyl-2-hydroxymuconate delta-isomerase (EC 5.3.3.10)	17
Carbohydrates	Pyruvate metabolism II: acetyl-CoA, acetogenesis from pyruvate	Tryptophan 2,3-dioxygenase (EC 1.13.11.11)	17
Carbohydrates	Pyruvate metabolism II: acetyl-CoA, acetogenesis from pyruvate	Sulfite reductase [NADPH] hemoprotein beta-component (EC 1.8.1.2)	17
Carbohydrates	Pyruvate metabolism II: acetyl-CoA, acetogenesis from pyruvate	Isocitrate dehydrogenase [NAD] (EC 1.1.1.41)	17
Carbohydrates	Pyruvate metabolism II: acetyl-CoA, acetogenesis from pyruvate	Glycerate kinase (EC 2.7.1.31)	17
Carbohydrates	Pyruvate metabolism II: acetyl-CoA, acetogenesis from pyruvate	Acetoacetyl-CoA reductase (EC 1.1.1.36)	17
Carbohydrates	Pyruvate metabolism II: acetyl-CoA, acetogenesis from pyruvate	5'-methylthioadenosine nucleosidase (EC 3.2.2.16)	17
Carbohydrates	Pyruvate metabolism II: acetyl-CoA, acetogenesis from pyruvate	Predicted regulator PutR for proline utilization, GntR family	17
Carbohydrates	Pyruvate:ferredoxin oxidoreductase	Fructose-1,6-bisphosphatase, type I (EC 3.1.3.11)	17
Carbohydrates	Pyruvate:ferredoxin oxidoreductase	Gluconokinase (EC 2.7.1.12)	17
Carbohydrates	Pyruvate:ferredoxin oxidoreductase	Formyltetrahydrofolate deformylase (EC 3.5.1.10)	17
Carbohydrates	Serine-glyoxylate cycle	Glycerol-3-phosphate ABC transporter, permease protein UgpA (TC 3.A.1.1.3)	17
Carbohydrates	Serine-glyoxylate cycle	Glycerol-3-phosphate ABC transporter, permease protein UgpE (TC 3.A.1.1.3)	17
Carbohydrates	Serine-glyoxylate cycle	D-Lactate dehydrogenase, cytochrome c-dependent (EC 1.1.2.4)	17
Carbohydrates	Serine-glyoxylate cycle	Glucoamylase (EC 3.2.1.3)	17
Carbohydrates	Serine-glyoxylate cycle	Lipoate-protein ligase A	17
Carbohydrates	Serine-glyoxylate cycle	Thiamin pyrophosphokinase (EC 2.7.6.2)	17
Carbohydrates	Starch biosynthesis in plants	Thymidylate synthase thyX (EC 2.1.1.-)	17
Carbohydrates	Sucrose utilization	Molybdenum transport ATP-binding protein ModC (TC 3.A.1.8.1)	17
Carbohydrates	Sugar utilization in Thermotogales	Fumarylacetoacetase (EC 3.7.1.2)	17
Carbohydrates	Sugar utilization in Thermotogales	glutamyl-Q-tRNA synthetase	17
Carbohydrates	Sugar utilization in Thermotogales	Replicative DNA helicase (EC 3.6.1.-) [SA14-24]	17
Carbohydrates	Sugar utilization in Thermotogales	Isopentenyl-diphosphate delta-isomerase, FMN-dependent (EC 5.3.3.2)	17
Carbohydrates	Sugar utilization in Thermotogales	Dipeptide transport ATP-binding protein DppD (TC 3.A.1.5.2)	17
Carbohydrates	Sugar utilization in Thermotogales	Flagellar basal-body rod protein FlgF	17
Carbohydrates	Sugar utilization in Thermotogales	Flagellar biosynthesis protein FliP	17
Carbohydrates	Sugar utilization in Thermotogales	Flagellar P-ring protein FlgI	17
Carbohydrates	Sugar utilization in Thermotogales	Probable low-affinity inorganic phosphate transporter	17
Carbohydrates	Sugar utilization in Thermotogales	Sodium-dependent phosphate transporter	17
Carbohydrates	Sugar utilization in Thermotogales	Peroxidase (EC 1.11.1.7)	17
Carbohydrates	Sugar utilization in Thermotogales	RNA-binding protein Jag	17
Carbohydrates	Sugar utilization in Thermotogales	Oligopeptidase A (EC 3.4.24.70)	17
Carbohydrates	Sugar utilization in Thermotogales	SSU ribosomal protein S14p (S29e)	17
Carbohydrates	Sugar utilization in Thermotogales	Death on curing protein, Doc toxin	17
Carbohydrates	Sugar utilization in Thermotogales	Cytochrome oxidase biogenesis protein Surf1, facilitates heme A insertion	17
Carbohydrates	Sugar utilization in Thermotogales	Carbon monoxide dehydrogenase F protein	17
Carbohydrates	Trehalose metabolism in plants	Glucose-methanol-choline (GMC) oxidoreductase:NAD binding site	17
Carbohydrates	Trehalose metabolism in plants	Ribonuclease HI (EC 3.1.26.4)	17
Carbohydrates	Trehalose Biosynthesis	Competence protein F homolog, phosphoribosyltransferase domain	17
Carbohydrates	Trehalose Biosynthesis	Sulfur oxidation protein SoxY	17
Carbohydrates	Trehalose Biosynthesis	DNA-binding heavy metal response regulator	17
Carbohydrates	Trehalose Uptake and Utilization	Arginine pathway regulatory protein ArgR, repressor of arg regulon	16
Carbohydrates	Trehalose Uptake and Utilization	5-carboxymethyl-2-hydroxymuconate semialdehyde dehydrogenase (EC 1.2.1.60)	16
Carbohydrates	Trehalose Uptake and Utilization	Electron transfer flavoprotein-ubiquinone oxidoreductase (EC 1.5.5.1)	16
Carbohydrates	Trehalose Uptake and Utilization	Aminodeoxychorismate lyase (EC 4.1.3.38)	16
Carbohydrates	Trehalose Uptake and Utilization	Alpha-mannosidase (EC 3.2.1.24)	16
Carbohydrates	Trehalose Uptake and Utilization	Predicted transcriptional regulator of N-Acetylglucosamine utilization, GntR family	16
Carbohydrates	Trehalose Uptake and Utilization	Glyoxylate reductase (EC 1.1.1.26)	16
Carbohydrates	Trehalose Uptake and Utilization	Inosose isomerase (EC 5.3.99.-)	16
Carbohydrates	Tricarballylate Utilization	L-lactate dehydrogenase (EC 1.1.2.3)	16
Carbohydrates	Tricarballylate Utilization	L-lactate permease	16
Carbohydrates	Unknown sugar utilization (cluster yphABCDEFG)	Predicted L-lactate dehydrogenase, Fe-S oxidoreductase subunit YkgE	16
Carbohydrates	VC0266	Methylglyoxal synthase (EC 4.2.3.3)	16
Carbohydrates	Xylose utilization	Serine--pyruvate aminotransferase (EC 2.6.1.51)	16
Carbohydrates	Xylose utilization	Septum site-determining protein MinD	16
Carbohydrates	Xylose utilization	Survival protein SurA precursor (Peptidyl-prolyl cis-trans isomerase SurA) (EC 5.2.1.8)	16
Carbohydrates	Xylose utilization	Membrane-bound lytic murein transglycosylase B precursor (EC 3.2.1.-)	16
Carbohydrates	Xylose utilization	Putative iron-sulfur cluster assembly scaffold protein for SUF system, SufE2	16
Carbohydrates	Xylose utilization	2-octaprenyl-6-methoxyphenol hydroxylase (EC 1.14.13.-)	16
Carbohydrates	Xylose utilization	ATP-dependent DNA ligase (EC 6.5.1.1) LigC	16
Carbohydrates	Xylose utilization	Phosphatidylserine decarboxylase (EC 4.1.1.65)	16
Carbohydrates	Xylose utilization	Magnesium and cobalt transport protein CorA	16
Carbohydrates	Xylose utilization	Cytochrome c551 peroxidase (EC 1.11.1.5)	16
Carbohydrates	Xylose utilization	Type IV fimbrial biogenesis protein PilY1	16
Carbohydrates	Xylose utilization	3-oxoadipate CoA-transferase subunit A (EC 2.8.3.6)	16
Carbohydrates	Xylose utilization	Archease	16
Cell Division and Cell Cycle	Bacterial Cytoskeleton	Flagellar basal-body rod protein FlgB	16
Cell Division and Cell Cycle	Bacterial Cytoskeleton	Flagellar hook-basal body complex protein FliE	16
Cell Division and Cell Cycle	Bacterial Cytoskeleton	Potassium uptake protein, integral membrane component, KtrB	16
Cell Division and Cell Cycle	Bacterial Cytoskeleton	Glutathione S-transferase family protein	16
Cell Division and Cell Cycle	Bacterial Cytoskeleton	Glycyl-tRNA synthetase beta chain (EC 6.1.1.14)	16
Cell Division and Cell Cycle	Bacterial Cytoskeleton	GTP-binding protein EngB	16
Cell Division and Cell Cycle	Bacterial Cytoskeleton	Fe-S-cluster-containing hydrogenase components 1	16
Cell Division and Cell Cycle	Bacterial Cytoskeleton	V-type ATP synthase subunit A (EC 3.6.3.14)	16
Cell Division and Cell Cycle	Bacterial Cytoskeleton	Thiol:disulfide oxidoreductase related to ResA	16
Cell Division and Cell Cycle	Bacterial Cytoskeleton	Cytochrome d ubiquinol oxidase subunit II (EC 1.10.3.-)	16
Cell Division and Cell Cycle	Bacterial Cytoskeleton	Succinate dehydrogenase cytochrome b-556 subunit	16
Cell Division and Cell Cycle	Bacterial Cytoskeleton	Fumarate reductase flavoprotein subunit (EC 1.3.99.1)	16
Cell Division and Cell Cycle	Bacterial Cytoskeleton	ATP-dependent RNA helicase RhlE	16
Cell Division and Cell Cycle	Bacterial Cytoskeleton	RNA polymerase sigma factor RpoH	16
Cell Division and Cell Cycle	Bacterial Cytoskeleton	Signal peptidase-like protein	16
Cell Division and Cell Cycle	Bacterial Cytoskeleton	Sulfur oxidation protein SoxB	16
Cell Division and Cell Cycle	Bacterial Cytoskeleton	Metal-dependent hydrolases of the beta-lactamase superfamily I	16
Cell Division and Cell Cycle	Bacterial Cytoskeleton	Protein YidD	16
Cell Division and Cell Cycle	Bacterial Cytoskeleton	N-acetylglutamate synthase (EC 2.3.1.1)	15
Cell Division and Cell Cycle	Bacterial Cytoskeleton	3-hydroxyisobutyrate dehydrogenase (EC 1.1.1.31)	15
Cell Division and Cell Cycle	Bacterial Cytoskeleton	2-keto-3-deoxy-D-arabino-heptulosonate-7-phosphate synthase I alpha (EC 2.5.1.54)	15
Cell Division and Cell Cycle	Bacterial Cytoskeleton	Chorismate mutase II (EC 5.4.99.5)	15
Cell Division and Cell Cycle	Control of cell elongation - division cycle in Bacilli	Sulfate adenylyltransferase subunit 1 (EC 2.7.7.4)	15
Cell Division and Cell Cycle	Control of cell elongation - division cycle in Bacilli	L-asparaginase (EC 3.5.1.1)	15
Cell Division and Cell Cycle	Control of cell elongation - division cycle in Bacilli	N-succinyl-L,L-diaminopimelate aminotransferase alternative (EC 2.6.1.17)	15
Cell Division and Cell Cycle	Control of cell elongation - division cycle in Bacilli	Cystathionine beta-lyase (EC 4.4.1.8)	15
Cell Division and Cell Cycle	Control of cell elongation - division cycle in Bacilli	4-aminobutyraldehyde dehydrogenase (EC 1.2.1.19)	15
Cell Division and Cell Cycle	Control of cell elongation - division cycle in Bacilli	Anthranilate synthase, amidotransferase component (EC 4.1.3.27)	15
Cell Division and Cell Cycle	Control of cell elongation - division cycle in Bacilli	Glucose dehydrogenase, PQQ-dependent (EC 1.1.5.2)	15
Cell Division and Cell Cycle	Cyanobacterial Circadian Clock	Glycerol-3-phosphate dehydrogenase (EC 1.1.5.3)	15
Cell Division and Cell Cycle	Cyanobacterial Circadian Clock	Myo-inositol 2-dehydrogenase 1 (EC 1.1.1.18)	15
Cell Division and Cell Cycle	Cyanobacterial Circadian Clock	Succinate-semialdehyde dehydrogenase [NADP+] (EC 1.2.1.79)	15
Cell Division and Cell Cycle	Diadenylate cyclase cluster	Methylisocitrate lyase (EC 4.1.3.30)	15
Cell Division and Cell Cycle	Macromolecular synthesis operon	NAD-independent protein deacetylase AcuC	15
Cell Division and Cell Cycle	Macromolecular synthesis operon	Circadian input kinase A	15
Cell Division and Cell Cycle	Macromolecular synthesis operon	Lipopolysaccharide ABC transporter, ATP-binding protein LptB	15
Cell Division and Cell Cycle	Macromolecular synthesis operon	ADP-heptose--lipooligosaccharide heptosyltransferase II (EC 2.4.1.-)	15
Cell Division and Cell Cycle	Macromolecular synthesis operon	Hydroxymethylpyrimidine ABC transporter, ATPase component	15
Cell Division and Cell Cycle	MukBEF Chromosome Condensation	Thiamin ABC transporter, transmembrane component	15
Cell Division and Cell Cycle	MukBEF Chromosome Condensation	Gene SCO4494, often clustered with other genes in menaquinone via futalosine pathway	15
Cell Division and Cell Cycle	MukBEF Chromosome Condensation	Molybdopterin biosynthesis protein MoeB	15
Cell Division and Cell Cycle	Two cell division clusters relating to chromosome partitioning	Maleylacetoacetate isomerase (EC 5.2.1.2)	15
Cell Division and Cell Cycle	Two cell division clusters relating to chromosome partitioning	Pyridoxine biosynthesis glutamine amidotransferase, glutaminase subunit (EC 2.4.2.-)	15
Cell Division and Cell Cycle	Two cell division clusters relating to chromosome partitioning	Diacylglycerol kinase (EC 2.7.1.107)	15
Cell Division and Cell Cycle	Two cell division clusters relating to chromosome partitioning	Dihydroxyacetone kinase family protein	15
Cell Division and Cell Cycle	Two cell division clusters relating to chromosome partitioning	Rrf2 family transcriptional regulator	15
Cell Division and Cell Cycle	Two cell division clusters relating to chromosome partitioning	P-hydroxybenzoate hydroxylase (EC 1.14.13.2)	15
Cell Division and Cell Cycle	Two cell division clusters relating to chromosome partitioning	ATP synthase F0 sector subunit b	15
Cell Division and Cell Cycle	Two cell division clusters relating to chromosome partitioning	Flagellar hook-associated protein FlgL	15
Cell Division and Cell Cycle	Two cell division clusters relating to chromosome partitioning	[Protein-PII] uridylyltransferase (EC 2.7.7.59)	15
Cell Division and Cell Cycle	YgjD and YeaZ	Guanine deaminase (EC 3.5.4.3)	15
Cell Wall and Capsule	Alginate metabolism	Xanthine-guanine phosphoribosyltransferase (EC 2.4.2.22)	15
Cell Wall and Capsule	Anthrose Biosynthesis	Ribonucleotide reductase of class Ia (aerobic), beta subunit (EC 1.17.4.1)	15
Cell Wall and Capsule	Biosynthesis of Arabinogalactan in Mycobacteria	Integral membrane protein YggT, involved in response to extracytoplasmic stress (osmotic shock)	15
Cell Wall and Capsule	Capsular heptose biosynthesis	Glutathione-regulated potassium-efflux system ATP-binding protein	15
Cell Wall and Capsule	Capsular heptose biosynthesis	Ribosomal subunit interface protein	15
Cell Wall and Capsule	Capsular heptose biosynthesis	Two-component system response regulator QseB	15
Cell Wall and Capsule	Capsular heptose biosynthesis	NAD-reducing hydrogenase subunit HoxF (EC 1.12.1.2)	15
Cell Wall and Capsule	Capsular heptose biosynthesis	Acryloyl-CoA reductase AcuI/YhdH (EC 1.3.1.84)	15
Cell Wall and Capsule	Capsular heptose biosynthesis	Cytochrome c oxidase subunit CcoO (EC 1.9.3.1)	15
Cell Wall and Capsule	Capsular heptose biosynthesis	Putative diheme cytochrome c-553	15
Cell Wall and Capsule	Capsular heptose biosynthesis	Cytochrome c oxidase (B(O/a)3-type) chain I (EC 1.9.3.1)	15
Cell Wall and Capsule	Capsular heptose biosynthesis	Putative preQ0 transporter	15
Cell Wall and Capsule	Capsular Polysaccharide (CPS) of Campylobacter	Alkanesulfonates transport system permease protein	15
Cell Wall and Capsule	Capsular Polysaccharide (CPS) of Campylobacter	sulfur oxidation protein SoxA	15
Cell Wall and Capsule	Capsular Polysaccharide (CPS) of Campylobacter	2-hydroxyhepta-2,4-diene-1,7-dioate isomerase (EC 5.3.3.-)	14
Cell Wall and Capsule	Capsular Polysaccharides Biosynthesis and Assembly	4-hydroxybenzoate transporter	14
Cell Wall and Capsule	Capsular Polysaccharides Biosynthesis and Assembly	Putrescine transport ATP-binding protein PotG (TC 3.A.1.11.2)	14
Cell Wall and Capsule	Capsular Polysaccharides Biosynthesis and Assembly	S-adenosylmethionine decarboxylase proenzyme (EC 4.1.1.50), prokaryotic class 1B	14
Cell Wall and Capsule	Capsular Polysaccharides Biosynthesis and Assembly	Kynureninase (EC 3.7.1.3)	14
Cell Wall and Capsule	Capsular Polysaccharides Biosynthesis and Assembly	Dihydrolipoamide acetyltransferase component (E2) of acetoin dehydrogenase complex (EC 2.3.1.-)	14
Cell Wall and Capsule	Capsular Polysaccharides Biosynthesis and Assembly	Mannonate dehydratase (EC 4.2.1.8)	14
Cell Wall and Capsule	CMP-N-acetylneuraminate Biosynthesis	Nucleoside permease NupC	14
Cell Wall and Capsule	CMP-N-acetylneuraminate Biosynthesis	Xylulose-5-phosphate phosphoketolase (EC 4.1.2.9)	14
Cell Wall and Capsule	CMP-N-acetylneuraminate Biosynthesis	Methylenetetrahydrofolate dehydrogenase (NADP+) (EC 1.5.1.5)	14
Cell Wall and Capsule	Colanic acid biosynthesis	Catalase (EC 1.11.1.6)	14
Cell Wall and Capsule	D-Alanyl Lipoteichoic Acid Biosynthesis	D-alanine aminotransferase (EC 2.6.1.21)	14
Cell Wall and Capsule	D-Alanyl Lipoteichoic Acid Biosynthesis	Trehalose-6-phosphate phosphatase (EC 3.1.3.12)	14
Cell Wall and Capsule	dTDP-rhamnose synthesis	Phosphoheptose isomerase 1 (EC 5.3.1.-)	14
Cell Wall and Capsule	dTDP-rhamnose synthesis	Tyrosine-protein kinase EpsD (EC 2.7.10.2)	14
Cell Wall and Capsule	dTDP-rhamnose synthesis	Arabinose 5-phosphate isomerase (EC 5.3.1.13)	14
Cell Wall and Capsule	dTDP-rhamnose synthesis	ADP-L-glycero-D-manno-heptose-6-epimerase (EC 5.1.3.20)	14
Cell Wall and Capsule	dTDP-rhamnose synthesis	N-acetylmannosaminyltransferase (EC 2.4.1.187)	14
Cell Wall and Capsule	dTDP-rhamnose synthesis	Thiaminase II (EC 3.5.99.2) involved in salvage of thiamin pyrimidine moiety	14
Cell Wall and Capsule	Exopolysaccharide Biosynthesis	CobN component of cobalt chelatase involved in B12 biosynthesis	14
Cell Wall and Capsule	Exopolysaccharide Biosynthesis	Outer membrane vitamin B12 receptor BtuB	14
Cell Wall and Capsule	Exopolysaccharide Biosynthesis	Biotin synthase (EC 2.8.1.6)	14
Cell Wall and Capsule	KDO2-Lipid A biosynthesis	Sulfur carrier protein ThiS	14
Cell Wall and Capsule	KDO2-Lipid A biosynthesis	Radical SAM family enzyme, similar to coproporphyrinogen III oxidase, oxygen-independent, clustered with nucleoside-triphosphatase RdgB	14
Cell Wall and Capsule	KDO2-Lipid A biosynthesis	FolM Alternative dihydrofolate reductase 1	14
Cell Wall and Capsule	KDO2-Lipid A biosynthesis	Thymidine kinase (EC 2.7.1.21)	14
Cell Wall and Capsule	KDO2-Lipid A biosynthesis	Molybdopterin-guanine dinucleotide biosynthesis protein MobB	14
Cell Wall and Capsule	KDO2-Lipid A biosynthesis	FMN adenylyltransferase (EC 2.7.7.2)	14
Cell Wall and Capsule	KDO2-Lipid A biosynthesis	Dihydroorotate dehydrogenase, catalytic subunit (EC 1.3.3.1)	14
Cell Wall and Capsule	KDO2-Lipid A biosynthesis	Flavodoxin reductases (ferredoxin-NADPH reductases) family 1	14
Cell Wall and Capsule	KDO2-Lipid A biosynthesis	CRISPR-associated protein Cas02710	14
Cell Wall and Capsule	KDO2-Lipid A biosynthesis	DNA-3-methyladenine glycosylase (EC 3.2.2.20)	14
Cell Wall and Capsule	KDO2-Lipid A biosynthesis	Cardiolipin synthetase (EC 2.7.8.-)	14
Cell Wall and Capsule	KDO2-Lipid A biosynthesis	Phosphonate ABC transporter permease protein phnE (TC 3.A.1.9.1)	14
Cell Wall and Capsule	KDO2-Lipid A biosynthesis	Na(+) H(+) antiporter subunit B	14
Cell Wall and Capsule	KDO2-Lipid A biosynthesis	Na(+) H(+) antiporter subunit C	14
Cell Wall and Capsule	KDO2-Lipid A biosynthesis	3-oxoadipate CoA-transferase subunit B (EC 2.8.3.6)	14
Cell Wall and Capsule	KDO2-Lipid A biosynthesis	Large exoproteins involved in heme utilization or adhesion	14
Cell Wall and Capsule	Legionaminic Acid Biosynthesis	ThiJ/PfpI family protein	14
Cell Wall and Capsule	Legionaminic Acid Biosynthesis	Membrane-associated protein containing RNA-binding TRAM domain and ribonuclease PIN-domain, YacL B.subtilis ortholog	14
Cell Wall and Capsule	Legionaminic Acid Biosynthesis	NnrS protein involved in response to NO	14
Cell Wall and Capsule	Lipid A modifications	Phage portal protein	14
Cell Wall and Capsule	Lipid A modifications	Deoxyhypusine synthase (EC 2.5.1.46)	14
Cell Wall and Capsule	Lipid A modifications	Superoxide dismutase [Fe] (EC 1.15.1.1)	14
Cell Wall and Capsule	Lipid A-Ara4N pathway ( Polymyxin resistance )	Cytochrome c-type biogenesis protein CcmE, heme chaperone	14
Cell Wall and Capsule	Lipid A-Ara4N pathway ( Polymyxin resistance )	Cytochrome oxidase biogenesis protein Cox11-CtaG, copper delivery to Cox1	14
Cell Wall and Capsule	Lipid A-Ara4N pathway ( Polymyxin resistance )	carbon monoxide dehydrogenase G protein	14
Cell Wall and Capsule	Lipid A-Ara4N pathway ( Polymyxin resistance )	tungsten-containing formate dehydrogenase alpha subunit	14
Cell Wall and Capsule	Lipid A-Ara4N pathway ( Polymyxin resistance )	[NiFe] hydrogenase metallocenter assembly protein HypE	14
Cell Wall and Capsule	Lipid A-Ara4N pathway ( Polymyxin resistance )	Cytochrome c oxidase subunit CcoN (EC 1.9.3.1)	14
Cell Wall and Capsule	Lipid-linked oligosaccharide synthesis related cluster	COG2740: Predicted nucleic-acid-binding protein implicated in transcription termination	14
Cell Wall and Capsule	Lipid-linked oligosaccharide synthesis related cluster	RNA polymerase sigma factor SigW	14
Cell Wall and Capsule	Lipopolysaccharide assembly	Copper tolerance protein	14
Cell Wall and Capsule	Lipopolysaccharide assembly	Tryptophanase (EC 4.1.99.1)	13
Cell Wall and Capsule	Lipopolysaccharide assembly	Sarcosine oxidase alpha subunit (EC 1.5.3.1)	13
Cell Wall and Capsule	Lipopolysaccharide assembly	Para-aminobenzoate synthase, aminase component (EC 2.6.1.85)	13
Cell Wall and Capsule	Lipopolysaccharide assembly	4-oxalocrotonate decarboxylase (EC 4.1.1.77)	13
Cell Wall and Capsule	Lipopolysaccharide assembly	Urea ABC transporter, ATPase protein UrtE	13
Cell Wall and Capsule	Lipopolysaccharide-related cluster in Alphaproteobacteria	Urea ABC transporter, urea binding protein	13
Cell Wall and Capsule	Lipopolysaccharide-related cluster in Alphaproteobacteria	Urease alpha subunit (EC 3.5.1.5)	13
Cell Wall and Capsule	Lipopolysaccharide-related cluster in Alphaproteobacteria	Mannose-6-phosphate isomerase (EC 5.3.1.8)	13
Cell Wall and Capsule	Lipopolysaccharide-related cluster in Alphaproteobacteria	Malate synthase G (EC 2.3.3.9)	13
Cell Wall and Capsule	LOS core oligosaccharide biosynthesis	Monofunctional biosynthetic peptidoglycan transglycosylase (EC 2.4.2.-)	13
Cell Wall and Capsule	LOS core oligosaccharide biosynthesis	N-acetylmuramic acid 6-phosphate etherase	13
Cell Wall and Capsule	LOS core oligosaccharide biosynthesis	NAD(P)HX dehydratase	13
Cell Wall and Capsule	LOS core oligosaccharide biosynthesis	Phosphoribosylaminoimidazolecarboxamide formyltransferase (EC 2.1.2.3)	13
Cell Wall and Capsule	LOS core oligosaccharide biosynthesis	Adenosylcobinamide-phosphate guanylyltransferase (EC 2.7.7.62)	13
Cell Wall and Capsule	LOS core oligosaccharide biosynthesis	Dethiobiotin synthetase (EC 6.3.3.3)	13
Cell Wall and Capsule	LOS core oligosaccharide biosynthesis	Substrate-specific component BioY of biotin ECF transporter	13
Cell Wall and Capsule	LOS core oligosaccharide biosynthesis	Phosphopantothenoylcysteine decarboxylase (EC 4.1.1.36)	13
Cell Wall and Capsule	LOS core oligosaccharide biosynthesis	7,8-didemethyl-8-hydroxy-5-deazariboflavin synthase subunit 2	13
Cell Wall and Capsule	LOS core oligosaccharide biosynthesis	Queuosine Biosynthesis QueE Radical SAM	13
Cell Wall and Capsule	LOS core oligosaccharide biosynthesis	Diaminohydroxyphosphoribosylaminopyrimidine deaminase (EC 3.5.4.26)	13
Cell Wall and Capsule	Major Outer Membrane Proteins	Folate-dependent protein for Fe/S cluster synthesis/repair in oxidative stress	13
Cell Wall and Capsule	Major Outer Membrane Proteins	DNA-binding protein HBsu	13
Cell Wall and Capsule	Major Outer Membrane Proteins	Bacterioferritin	13
Cell Wall and Capsule	Major Outer Membrane Proteins	High-affinity leucine-specific transport system, periplasmic binding protein LivK (TC 3.A.1.4.1)	13
Cell Wall and Capsule	Major Outer Membrane Proteins	Na(+) H(+) antiporter subunit A	13
Cell Wall and Capsule	Murein Hydrolases	Aldehyde dehydrogenase (EC 1.2.1.3), PaaZ	13
Cell Wall and Capsule	Murein Hydrolases	2-polyprenylphenol hydroxylase and related flavodoxin oxidoreductases	13
Cell Wall and Capsule	Murein Hydrolases	COG2110, Macro domain, possibly ADP-ribose binding module	13
Cell Wall and Capsule	Murein Hydrolases	Allantoinase (EC 3.5.2.5)	13
Cell Wall and Capsule	Murein Hydrolases	ubiquinol cytochrome C oxidoreductase, cytochrome C1 subunit	13
Cell Wall and Capsule	Murein Hydrolases	gliding motility protein GldF	13
Cell Wall and Capsule	Murein Hydrolases	Flagellar biosynthesis protein FlhF	13
Cell Wall and Capsule	Murein Hydrolases	Flagellar synthesis regulator FleN	13
Cell Wall and Capsule	mycolic acid synthesis	Respiratory nitrate reductase gamma chain (EC 1.7.99.4)	13
Cell Wall and Capsule	mycolic acid synthesis	Deoxyadenosine kinase (EC 2.7.1.76)	13
Cell Wall and Capsule	mycolic acid synthesis	Glutathione-regulated potassium-efflux system protein KefC	13
Cell Wall and Capsule	mycolic acid synthesis	Potassium voltage-gated channel subfamily KQT	13
Cell Wall and Capsule	Peptidoglycan Biosynthesis	Arginine-tRNA-protein transferase (EC 2.3.2.8)	13
Cell Wall and Capsule	Peptidoglycan Biosynthesis	Cell envelope-associated transcriptional attenuator LytR-CpsA-Psr, subfamily F2 (as in PMID19099556)	13
Cell Wall and Capsule	Peptidoglycan Biosynthesis	Glycine cleavage system transcriptional activator	13
Cell Wall and Capsule	Peptidoglycan Biosynthesis	[NiFe] hydrogenase metallocenter assembly protein HypC	13
Cell Wall and Capsule	Peptidoglycan Biosynthesis	Cytochrome c4	13
Cell Wall and Capsule	Peptidoglycan Biosynthesis	Cytochrome c oxidase (B(O/a)3-type) chain II (EC 1.9.3.1)	13
Cell Wall and Capsule	Peptidoglycan Biosynthesis	RNA-binding protein Hfq	13
Cell Wall and Capsule	Peptidoglycan Biosynthesis	HflC protein	13
Cell Wall and Capsule	Peptidoglycan Biosynthesis	Adenosine (5')-pentaphospho-(5'')-adenosine pyrophosphohydrolase (EC 3.6.1.-)	13
Cell Wall and Capsule	Peptidoglycan Biosynthesis	Non-specific DNA-binding protein Dps	13
Cell Wall and Capsule	Peptidoglycan Biosynthesis	Rubrerythrin	13
Cell Wall and Capsule	Peptidoglycan Biosynthesis	RsbR, positive regulator of sigma-B	13
Cell Wall and Capsule	Peptidoglycan Biosynthesis	Arsenic efflux pump protein	13
Cell Wall and Capsule	Peptidoglycan Biosynthesis	Arsenical resistance operon repressor	13
Cell Wall and Capsule	Peptidoglycan Biosynthesis	Metal-dependent hydrolases of the beta-lactamase superfamily III	13
Cell Wall and Capsule	Peptidoglycan Biosynthesis	Copper resistance protein D	13
Cell Wall and Capsule	Peptidoglycan Biosynthesis	Valine--pyruvate aminotransferase (EC 2.6.1.66)	12
Cell Wall and Capsule	Peptidoglycan Biosynthesis	Biosynthetic arginine decarboxylase (EC 4.1.1.19)	12
Cell Wall and Capsule	Peptidoglycan Biosynthesis	NG,NG-dimethylarginine dimethylaminohydrolase 1 (EC 3.5.3.18)	12
Cell Wall and Capsule	Peptidoglycan biosynthesis--gjo	Chorismate mutase I (EC 5.4.99.5)	12
Cell Wall and Capsule	Peptidoglycan biosynthesis--gjo	N-methylhydantoinase (ATP-hydrolyzing) (EC 3.5.2.14)	12
Cell Wall and Capsule	Peptidoglycan biosynthesis--gjo	Cysteine synthase B (EC 2.5.1.47)	12
Cell Wall and Capsule	Peptidoglycan Crosslinking of Peptide Stems	Glutamine synthetase type III, GlnN (EC 6.3.1.2)	12
Cell Wall and Capsule	Peptidoglycan Crosslinking of Peptide Stems	2,3,4,5-tetrahydropyridine-2,6-dicarboxylate N-acetyltransferase (EC 2.3.1.89)	12
Cell Wall and Capsule	Polyglycerolphosphate lipoteichoic acid biosynthesis	Cystathionine gamma-synthase (EC 2.5.1.48)	12
Cell Wall and Capsule	Polyglycerolphosphate lipoteichoic acid biosynthesis	Putrescine ABC transporter putrescine-binding protein PotF (TC 3.A.1.11.2)	12
Cell Wall and Capsule	Polysaccharide deacetylases	Alpha-N-arabinofuranosidase (EC 3.2.1.55)	12
Cell Wall and Capsule	Polysaccharide deacetylases	HPr kinase/phosphorylase (EC 2.7.1.-) (EC 2.7.4.-)	12
Cell Wall and Capsule	Recycling of Peptidoglycan Amino Acids	Methylmalonyl-CoA epimerase (EC 5.1.99.1)	12
Cell Wall and Capsule	Recycling of Peptidoglycan Amino Acids	dTDP-Rha:A-D-GlcNAc-diphosphoryl polyprenol, A-3-L-rhamnosyl transferase WbbL	12
Cell Wall and Capsule	Recycling of Peptidoglycan Amino Sugars	Sensor protein basS/pmrB (EC 2.7.3.-)	12
Cell Wall and Capsule	Rhamnose containing glycans	Beta N-acetyl-glucosaminidase (EC 3.2.1.52)	12
Cell Wall and Capsule	Rhamnose containing glycans	GTP cyclohydrolase I (EC 3.5.4.16) type 2	12
Cell Wall and Capsule	Rhamnose containing glycans	Queuosine biosynthesis QueD, PTPS-I	12
Cell Wall and Capsule	Rhamnose containing glycans	Chaperone protein HscA	12
Cell Wall and Capsule	Rhamnose containing glycans	Menaquinone via futalosine step 1	12
Cell Wall and Capsule	Rhamnose containing glycans	Menaquinone via futalosine step 3	12
Cell Wall and Capsule	Rhamnose containing glycans	Geranylgeranyl pyrophosphate synthetase (EC 2.5.1.29)	12
Cell Wall and Capsule	Serotype determining Capsular polysaccharide biosynthesis in Staphylococcus	Homogentisate 1,2-dioxygenase (EC 1.13.11.5)	12
Cell Wall and Capsule	Sialic Acid Metabolism	FAD pyrophosphatase (EC 3.6.1.18)	12
Cell Wall and Capsule	Sialic Acid Metabolism	ATP-dependent nuclease, subunit A	12
Cell Wall and Capsule	Sialic Acid Metabolism	Ku domain protein	12
Cell Wall and Capsule	Sialic Acid Metabolism	DNA recombination protein RmuC	12
Cell Wall and Capsule	Sialic Acid Metabolism	Exodeoxyribonuclease VII small subunit (EC 3.1.11.6)	12
Cell Wall and Capsule	Sialic Acid Metabolism	Exonuclease SbcD	12
Cell Wall and Capsule	Sialic Acid Metabolism	ATP-dependent DNA helicase UvrD/PcrA, proteobacterial paralog	12
Cell Wall and Capsule	Sialic Acid Metabolism	Integration host factor alpha subunit	12
Cell Wall and Capsule	Sialic Acid Metabolism	Phytoene desaturase, pro-zeta-carotene producing (EC 1.-.-.-)	12
Cell Wall and Capsule	Sialic Acid Metabolism	Na(+) H(+) antiporter subunit E	12
Cell Wall and Capsule	Sialic Acid Metabolism	Peptidoglycan-associated lipoprotein precursor	12
Cell Wall and Capsule	Sortase	Type I secretion outer membrane protein, TolC precursor	12
Cell Wall and Capsule	Teichoic and lipoteichoic acids biosynthesis	Flp pilus assembly protein RcpC/CpaB	12
Cell Wall and Capsule	Teichoic and lipoteichoic acids biosynthesis	Benzoate transport, ATPase component	12
Cell Wall and Capsule	Teichoic and lipoteichoic acids biosynthesis	Gentisate 1,2-dioxygenase (EC 1.13.11.4)	12
Cell Wall and Capsule	Teichoic and lipoteichoic acids biosynthesis	putative 4-hydroxybenzoyl-CoA thioesterase	12
Cell Wall and Capsule	Teichoic and lipoteichoic acids biosynthesis	Flagellar L-ring protein FlgH	12
Cell Wall and Capsule	Teichoic and lipoteichoic acids biosynthesis	Predicted signal transduction protein	12
Cell Wall and Capsule	Teichoic and lipoteichoic acids biosynthesis	Flagellar basal-body P-ring formation protein FlgA	12
Cell Wall and Capsule	Teichoic and lipoteichoic acids biosynthesis	Nitrogen regulation protein NR(I)	12
Cell Wall and Capsule	Teichuronic acid biosynthesis	Nitrate ABC transporter, ATP-binding protein	12
Cell Wall and Capsule	Teichuronic acid biosynthesis	Nitrate/nitrite response regulator protein	12
Cell Wall and Capsule	tRNA-dependent amino acid transfers	Ribosomal large subunit pseudouridine synthase C (EC 4.2.1.70)	12
Cell Wall and Capsule	Vibrio Polysaccharide (VPS) Biosynthesis	Cell envelope-associated transcriptional attenuator LytR-CpsA-Psr, subfamily M (as in PMID19099556)	12
Cell Wall and Capsule	YjeE	Cytochrome c heme lyase subunit CcmL	12
Cell Wall and Capsule	YjeE	Formate hydrogenlyase subunit 3	12
Cell Wall and Capsule	YjeE	Succinate dehydrogenase hydrophobic membrane anchor protein	12
Cell Wall and Capsule	YjeE	TsaC protein (YrdC-Sua5 domains) required for threonylcarbamoyladenosine t(6)A37 modification in tRNA	12
Cell Wall and Capsule	YjeE	Sulfur oxidation molybdopterin C protein	12
Central metabolism	EC 6.4.1.- Ligases that form carbon-carbon bonds	Arsenical-resistance protein ACR3	12
Central metabolism	EC 6.4.1.- Ligases that form carbon-carbon bonds	Succinyl-CoA:3-ketoacid-coenzyme A transferase subunit B (EC 2.8.3.5)	11
Central metabolism	EC 6.4.1.- Ligases that form carbon-carbon bonds	Leucine-responsive regulatory protein, regulator for leucine (or lrp) regulon and high-affinity branched-chain amino acid transport system	11
Cofactors, Vitamins, Prosthetic Groups, Pigments	5-FCL-like protein	Histidinol-phosphatase [alternative form] (EC 3.1.3.15)	11
Cofactors, Vitamins, Prosthetic Groups, Pigments	5-FCL-like protein	Formiminoglutamase (EC 3.5.3.8)	11
Cofactors, Vitamins, Prosthetic Groups, Pigments	5-FCL-like protein	Beta-ureidopropionase (EC 3.5.1.6)	11
Cofactors, Vitamins, Prosthetic Groups, Pigments	5-FCL-like protein	Proline iminopeptidase (EC 3.4.11.5)	11
Cofactors, Vitamins, Prosthetic Groups, Pigments	5-FCL-like protein	Altronate dehydratase (EC 4.2.1.7)	11
Cofactors, Vitamins, Prosthetic Groups, Pigments	5-FCL-like protein	Hexuronate transporter	11
Cofactors, Vitamins, Prosthetic Groups, Pigments	5-FCL-like protein	Uronate isomerase (EC 5.3.1.12)	11
Cofactors, Vitamins, Prosthetic Groups, Pigments	5-FCL-like protein	Multiple sugar ABC transporter, membrane-spanning permease protein MsmF	11
Cofactors, Vitamins, Prosthetic Groups, Pigments	5-FCL-like-OF	Cob(I)alamin adenosyltransferase (EC 2.5.1.17)	11
Cofactors, Vitamins, Prosthetic Groups, Pigments	B12 Biosynthesis (Tavares copy1)	2-ketoglutaric semialdehyde dehydrogenase (EC 1.2.1.26)	11
Cofactors, Vitamins, Prosthetic Groups, Pigments	B12 Biosynthesis (Tavares copy1)	2-methylcitrate synthase (EC 2.3.3.5)	11
Cofactors, Vitamins, Prosthetic Groups, Pigments	B12 Biosynthesis (Tavares copy1)	Lactoylglutathione lyase (EC 4.4.1.5)	11
Cofactors, Vitamins, Prosthetic Groups, Pigments	B12 Biosynthesis (Tavares copy1)	N-acetylneuraminate synthase (EC 2.5.1.56)	11
Cofactors, Vitamins, Prosthetic Groups, Pigments	B12 Biosynthesis (Tavares copy1)	3-deoxy-D-manno-octulosonate 8-phosphate phosphatase (EC 3.1.3.45)	11
Cofactors, Vitamins, Prosthetic Groups, Pigments	B12 Biosynthesis (Tavares copy1)	L-threonine 3-O-phosphate decarboxylase (EC 4.1.1.81)	11
Cofactors, Vitamins, Prosthetic Groups, Pigments	B12 Biosynthesis (Tavares copy1)	AMP nucleosidase (EC 3.2.2.4)	11
Cofactors, Vitamins, Prosthetic Groups, Pigments	B12 Biosynthesis (Tavares copy1)	Thiamin ABC transporter, ATPase component	11
Cofactors, Vitamins, Prosthetic Groups, Pigments	B12 Biosynthesis (Tavares copy1)	Aspartate 1-decarboxylase (EC 4.1.1.11)	11
Cofactors, Vitamins, Prosthetic Groups, Pigments	B12 Biosynthesis (Tavares copy1)	Dimethylhistidine N-methyltransferase (EC 2.1.1.44)	11
Cofactors, Vitamins, Prosthetic Groups, Pigments	B12 Biosynthesis (Tavares copy1)	Ribonuclease D (EC 3.1.26.3)	11
Cofactors, Vitamins, Prosthetic Groups, Pigments	B12 Biosynthesis (Tavares copy1)	ATPase component of general energizing module of ECF transporters	11
Cofactors, Vitamins, Prosthetic Groups, Pigments	B12 Biosynthesis (Tavares copy1)	Periplasmic molybdate-binding domain	11
Cofactors, Vitamins, Prosthetic Groups, Pigments	B12 Biosynthesis (Tavares copy1)	Redox-sensitive transcriptional regulator (AT-rich DNA-binding protein)	11
Cofactors, Vitamins, Prosthetic Groups, Pigments	B12 Biosynthesis (Tavares copy1)	CRISPR-associated protein TM1812	11
Cofactors, Vitamins, Prosthetic Groups, Pigments	B12 Biosynthesis (Tavares copy1)	CRISPR-associated RAMP protein, Csm4 family	11
Cofactors, Vitamins, Prosthetic Groups, Pigments	B12 Biosynthesis (Tavares copy1)	Integration host factor beta subunit	11
Cofactors, Vitamins, Prosthetic Groups, Pigments	B12 Biosynthesis (Tavares copy1)	Putative predicted metal-dependent hydrolase	11
Cofactors, Vitamins, Prosthetic Groups, Pigments	B12 Biosynthesis (Tavares copy1)	Acyl-CoA thioesterase II (EC 3.1.2.-)	11
Cofactors, Vitamins, Prosthetic Groups, Pigments	B12 Biosynthesis (Tavares copy1)	Squalene--hopene cyclase (EC 5.4.99.17)	11
Cofactors, Vitamins, Prosthetic Groups, Pigments	B12 Biosynthesis (Tavares copy1)	Hemin ABC transporter, permease protein	11
Cofactors, Vitamins, Prosthetic Groups, Pigments	B12 Biosynthesis (Tavares copy1)	Protein export cytoplasm chaperone protein (SecB, maintains protein to be exported in unfolded state)	11
Cofactors, Vitamins, Prosthetic Groups, Pigments	B12 Biosynthesis (Tavares copy1)	Na+/H+ antiporter NhaA type	11
Cofactors, Vitamins, Prosthetic Groups, Pigments	B12 Biosynthesis (Tavares copy1)	Outer membrane lipoprotein omp16 precursor	11
Cofactors, Vitamins, Prosthetic Groups, Pigments	B12 Biosynthesis (Tavares copy1)	Zinc uptake regulation protein ZUR	11
Cofactors, Vitamins, Prosthetic Groups, Pigments	B12 Biosynthesis (Tavares copy1)	Type IV pilus biogenesis protein PilE	11
Cofactors, Vitamins, Prosthetic Groups, Pigments	B12 Biosynthesis (Tavares copy1)	Benzoate transport, extracellular ligand-binding receptor	11
Cofactors, Vitamins, Prosthetic Groups, Pigments	B12 Biosynthesis (Tavares copy1)	N-acetyl-1-D-myo-inosityl-2-amino-2-deoxy-alpha-D-glucopyranoside deacetylase MshB	11
Cofactors, Vitamins, Prosthetic Groups, Pigments	B12 Biosynthesis (Tavares copy1)	Flagellar biosynthesis protein FliS	11
Cofactors, Vitamins, Prosthetic Groups, Pigments	B12 Biosynthesis (Tavares copy1)	Cytochrome c552 precursor (EC 1.7.2.2)	11
Cofactors, Vitamins, Prosthetic Groups, Pigments	B12 Biosynthesis (Tavares copy1)	Nitrate ABC transporter, nitrate-binding protein	11
Cofactors, Vitamins, Prosthetic Groups, Pigments	B12 Biosynthesis (Tavares copy1)	Nitrite reductase [NAD(P)H] small subunit (EC 1.7.1.4)	11
Cofactors, Vitamins, Prosthetic Groups, Pigments	B12 Biosynthesis (Tavares copy1)	Nucleotide pyrophosphatase (EC 3.6.1.9)	11
Cofactors, Vitamins, Prosthetic Groups, Pigments	B12 Biosynthesis (Tavares copy1)	Phosphate transport regulator (distant homolog of PhoU)	11
Cofactors, Vitamins, Prosthetic Groups, Pigments	B12 Biosynthesis (Tavares copy1)	Periplasmic thiol:disulfide oxidoreductase DsbB, required for DsbA reoxidation	11
Cofactors, Vitamins, Prosthetic Groups, Pigments	B12 Biosynthesis (Tavares copy1)	RNA methyltransferase, TrmA family	11
Cofactors, Vitamins, Prosthetic Groups, Pigments	B12 Biosynthesis (Tavares copy1)	intein-containing	11
Cofactors, Vitamins, Prosthetic Groups, Pigments	B12 Biosynthesis (Tavares copy1)	Uncharacterized protein, similar to the N-terminal domain of Lon protease	11
Cofactors, Vitamins, Prosthetic Groups, Pigments	B12 Biosynthesis (Tavares copy1)	Asp-X dipeptidase	11
Cofactors, Vitamins, Prosthetic Groups, Pigments	B12 Biosynthesis (Tavares copy1)	Outer membrane stress sensor protease DegS	11
Cofactors, Vitamins, Prosthetic Groups, Pigments	B12 Biosynthesis (Tavares copy1)	Ribonuclease E (EC 3.1.26.12)	11
Cofactors, Vitamins, Prosthetic Groups, Pigments	B12 duf71	L-seryl-tRNA(Sec) selenium transferase (EC 2.9.1.1)	11
Cofactors, Vitamins, Prosthetic Groups, Pigments	B12 duf71	Ribosome small subunit-stimulated GTPase EngC	11
Cofactors, Vitamins, Prosthetic Groups, Pigments	BEY LIP	V-type ATP synthase subunit B (EC 3.6.3.14)	11
Cofactors, Vitamins, Prosthetic Groups, Pigments	BEY LIP	Tetrathionate reductase subunit A	11
Cofactors, Vitamins, Prosthetic Groups, Pigments	BEY LIP	Starvation sensing protein RspA	11
Cofactors, Vitamins, Prosthetic Groups, Pigments	BEY LIP	L-proline glycine betaine binding ABC transporter protein ProX (TC 3.A.1.12.1)	11
Cofactors, Vitamins, Prosthetic Groups, Pigments	BEY LIP	Peroxide stress regulator PerR, FUR family	11
Cofactors, Vitamins, Prosthetic Groups, Pigments	BEY LIP	RNA polymerase sigma factor	11
Cofactors, Vitamins, Prosthetic Groups, Pigments	BEY LIP	Various polyols ABC transporter, permease component 1	11
Cofactors, Vitamins, Prosthetic Groups, Pigments	BEY LIP	ABC-type nitrate/sulfonate/bicarbonate transport system, permease component	11
Cofactors, Vitamins, Prosthetic Groups, Pigments	Biotin biosynthesis	Lipocalin-related protein and Bos/Can/Equ allergen	11
Cofactors, Vitamins, Prosthetic Groups, Pigments	Biotin biosynthesis	3'(2'),5'-bisphosphate nucleotidase (EC 3.1.3.7)	11
Cofactors, Vitamins, Prosthetic Groups, Pigments	Biotin biosynthesis	Periplasmic divalent cation tolerance protein cutA	11
Cofactors, Vitamins, Prosthetic Groups, Pigments	Biotin biosynthesis	PF00070 family, FAD-dependent NAD(P)-disulphide oxidoreductase	11
Cofactors, Vitamins, Prosthetic Groups, Pigments	Biotin biosynthesis	Macrolide-specific efflux protein MacA	11
Cofactors, Vitamins, Prosthetic Groups, Pigments	Biotin biosynthesis	Cysteine desulfurase (EC 2.8.1.7), IscS subfamily	10
Cofactors, Vitamins, Prosthetic Groups, Pigments	Biotin biosynthesis	Succinyl-CoA:3-ketoacid-coenzyme A transferase subunit A (EC 2.8.3.5)	10
Cofactors, Vitamins, Prosthetic Groups, Pigments	Biotin biosynthesis	2-keto-3-deoxy-D-arabino-heptulosonate-7-phosphate synthase II (EC 2.5.1.54)	10
Cofactors, Vitamins, Prosthetic Groups, Pigments	Biotin biosynthesis	Lysine 2,3-aminomutase (EC 5.4.3.2)	10
Cofactors, Vitamins, Prosthetic Groups, Pigments	Biotin synthesis & utilization	Methionine gamma-lyase (EC 4.4.1.11)	10
Cofactors, Vitamins, Prosthetic Groups, Pigments	Chlorophyll Biosynthesis in plants and prokaryotes	Urease accessory protein UreD	10
Cofactors, Vitamins, Prosthetic Groups, Pigments	Chlorophyll Biosynthesis in plants and prokaryotes	Citrate lyase beta chain (EC 4.1.3.6)	10
Cofactors, Vitamins, Prosthetic Groups, Pigments	Chlorophyll Biosynthesis in plants and prokaryotes	Galactonate dehydratase (EC 4.2.1.6)	10
Cofactors, Vitamins, Prosthetic Groups, Pigments	Chlorophyll Biosynthesis in plants and prokaryotes	2-dehydro-3-deoxyphosphogluconate aldolase (EC 4.1.2.14)	10
Cofactors, Vitamins, Prosthetic Groups, Pigments	Chlorophyll Biosynthesis in plants and prokaryotes	Thymidine phosphorylase (EC 2.4.2.4)	10
Cofactors, Vitamins, Prosthetic Groups, Pigments	Chlorophyll Biosynthesis in plants and prokaryotes	Beta-phosphoglucomutase (EC 5.4.2.6)	10
Cofactors, Vitamins, Prosthetic Groups, Pigments	Chlorophyll Biosynthesis in plants and prokaryotes	Glycerol uptake facilitator protein	10
Cofactors, Vitamins, Prosthetic Groups, Pigments	Chlorophyll Biosynthesis in plants and prokaryotes	Phosphoheptose isomerase (EC 5.3.1.-)	10
Cofactors, Vitamins, Prosthetic Groups, Pigments	Chlorophyll Biosynthesis in plants and prokaryotes	UDP-N-acetylmuramoylalanyl-D-glutamate--L-ornithine ligase	10
Cofactors, Vitamins, Prosthetic Groups, Pigments	Chlorophyll Biosynthesis in plants and prokaryotes	Vitamin B12 ABC transporter, permease component BtuC	10
Cofactors, Vitamins, Prosthetic Groups, Pigments	Chlorophyll Biosynthesis in plants and prokaryotes	Geranylgeranyl diphosphate reductase (EC 1.3.1.83)	10
Cofactors, Vitamins, Prosthetic Groups, Pigments	Chlorophyll Biosynthesis in plants and prokaryotes	Pantothenate:Na+ symporter (TC 2.A.21.1.1)	10
Cofactors, Vitamins, Prosthetic Groups, Pigments	Chlorophyll Biosynthesis in plants and prokaryotes	Coenzyme F420-1:L-glutamate ligase	10
Cofactors, Vitamins, Prosthetic Groups, Pigments	Chlorophyll Biosynthesis in plants and prokaryotes	Lactyl (2) diphospho-(5')guanosine:7,8-didemethyl-8-hydroxy-5-deazariboflavin 2-phospho-L-lactate transferase	10
Cofactors, Vitamins, Prosthetic Groups, Pigments	Chlorophyll Biosynthesis in plants and prokaryotes	FIG000605: protein co-occurring with transport systems (COG1739)	10
Cofactors, Vitamins, Prosthetic Groups, Pigments	Chlorophyll Biosynthesis in plants and prokaryotes	O-succinylbenzoic acid--CoA ligase (EC 6.2.1.26)	10
Cofactors, Vitamins, Prosthetic Groups, Pigments	Chlorophyll Biosynthesis in plants and prokaryotes	NADH pyrophosphatase (EC 3.6.1.22)	10
Cofactors, Vitamins, Prosthetic Groups, Pigments	Chlorophyll Biosynthesis in plants and prokaryotes	3,4-dihydroxy-2-butanone 4-phosphate synthase (EC 4.1.99.12)	10
Cofactors, Vitamins, Prosthetic Groups, Pigments	CLO thiaminPP biosynthesis	CRISPR-associated protein Csx11	10
Cofactors, Vitamins, Prosthetic Groups, Pigments	CLO thiaminPP biosynthesis	CRISPR-associated RAMP Cmr6	10
Cofactors, Vitamins, Prosthetic Groups, Pigments	CLO thiaminPP biosynthesis	CRISPR-associated protein, Csd1 family	10
Cofactors, Vitamins, Prosthetic Groups, Pigments	CLO thiaminPP biosynthesis	CRISPR-associated protein, Csd2/Csh2 family	10
Cofactors, Vitamins, Prosthetic Groups, Pigments	CLO thiaminPP biosynthesis	CRISPR-associated protein, Cse4 family	10
Cofactors, Vitamins, Prosthetic Groups, Pigments	CLO thiaminPP biosynthesis	Protein involved in catabolism of external DNA	10
Cofactors, Vitamins, Prosthetic Groups, Pigments	CLO thiaminPP biosynthesis	Endonuclease V (EC 3.1.21.7)	10
Cofactors, Vitamins, Prosthetic Groups, Pigments	CLO thiaminPP biosynthesis	Ribosome-associated heat shock protein implicated in the recycling of the 50S subunit (S4 paralog)	10
Cofactors, Vitamins, Prosthetic Groups, Pigments	CLO thiaminPP biosynthesis	Phosphatidylglycerophosphatase A (EC 3.1.3.27)	10
Cofactors, Vitamins, Prosthetic Groups, Pigments	CLO thiaminPP biosynthesis	ABC-type hemin transport system, ATPase component	10
Cofactors, Vitamins, Prosthetic Groups, Pigments	CLO thiaminPP biosynthesis	ABC-type tungstate transport system, periplasmic binding protein	10
Cofactors, Vitamins, Prosthetic Groups, Pigments	CLO thiaminPP biosynthesis	ATPase component NikO of energizing module of nickel ECF transporter	10
Cofactors, Vitamins, Prosthetic Groups, Pigments	CLO thiaminPP biosynthesis	Na(+) H(+) antiporter subunit F	10
Cofactors, Vitamins, Prosthetic Groups, Pigments	CLO thiaminPP biosynthesis	Uncharacterized protein ImpA	10
Cofactors, Vitamins, Prosthetic Groups, Pigments	CLO thiaminPP biosynthesis	TolA protein	10
Cofactors, Vitamins, Prosthetic Groups, Pigments	CLO thiaminPP biosynthesis	Zinc ABC transporter, periplasmic-binding protein ZnuA	10
Cofactors, Vitamins, Prosthetic Groups, Pigments	CLO thiaminPP biosynthesis	Similar to TadZ/CpaE, associated with Flp pilus assembly	10
Cofactors, Vitamins, Prosthetic Groups, Pigments	CLO thiaminPP biosynthesis	Benzoylformate decarboxylase (EC 4.1.1.7)	10
Cofactors, Vitamins, Prosthetic Groups, Pigments	CLO thiaminPP biosynthesis	UPF0234 protein YajQ	10
Cofactors, Vitamins, Prosthetic Groups, Pigments	CLO thiaminPP biosynthesis	Malonyl-CoA decarboxylase (EC 4.1.1.9)	10
Cofactors, Vitamins, Prosthetic Groups, Pigments	CLO thiaminPP biosynthesis	Flagellar protein FlgJ [peptidoglycan hydrolase] (EC 3.2.1.-)	10
Cofactors, Vitamins, Prosthetic Groups, Pigments	CLO thiaminPP biosynthesis	Respiratory nitrate reductase delta chain (EC 1.7.99.4)	10
Cofactors, Vitamins, Prosthetic Groups, Pigments	CLO thiaminPP biosynthesis	Nitric oxide-dependent regulator DnrN or NorA	10
Cofactors, Vitamins, Prosthetic Groups, Pigments	CLO thiaminPP biosynthesis	Dihydropyrimidinase (EC 3.5.2.2)	10
Cofactors, Vitamins, Prosthetic Groups, Pigments	CoA Pantothenate HMP	Ribonucleotide reductase of class III (anaerobic), large subunit (EC 1.17.4.2)	10
Cofactors, Vitamins, Prosthetic Groups, Pigments	CoA Pantothenate HMP	Metal-dependent hydrolase involved in phosphonate metabolism	10
Cofactors, Vitamins, Prosthetic Groups, Pigments	CoA Pantothenate HMP	ATP synthase protein I	10
Cofactors, Vitamins, Prosthetic Groups, Pigments	CoA Pantothenate HMP	Potassium channel protein	10
Cofactors, Vitamins, Prosthetic Groups, Pigments	CoA Pantothenate HMP	LSU ribosomal protein L34p	10
Cofactors, Vitamins, Prosthetic Groups, Pigments	CoA Pantothenate HMP	Ribonuclease P protein component (EC 3.1.26.5)	10
Cofactors, Vitamins, Prosthetic Groups, Pigments	CoA Pantothenate HMP	HspR, transcriptional repressor of DnaK operon	10
Cofactors, Vitamins, Prosthetic Groups, Pigments	CoA Pantothenate HMP	TldD-domain protein	10
Cofactors, Vitamins, Prosthetic Groups, Pigments	CoA Pantothenate HMP	Phytochrome, two-component sensor histidine kinase (EC 2.7.3.-)	10
Cofactors, Vitamins, Prosthetic Groups, Pigments	CoA Pantothenate HMP	Phosphocarrier protein, nitrogen regulation associated	10
Cofactors, Vitamins, Prosthetic Groups, Pigments	CoA Pantothenate HMP	V-type ATP synthase subunit D (EC 3.6.3.14)	10
Cofactors, Vitamins, Prosthetic Groups, Pigments	CoA Pantothenate HMP	Cytochrome c oxidase subunit CcoP (EC 1.9.3.1)	10
Cofactors, Vitamins, Prosthetic Groups, Pigments	coA-FolK	RNA 3'-terminal phosphate cyclase (EC 6.5.1.4)	10
Cofactors, Vitamins, Prosthetic Groups, Pigments	coA-FolK	Exoribonuclease II (EC 3.1.13.1)	10
Cofactors, Vitamins, Prosthetic Groups, Pigments	coA-FolK	Carbon starvation protein A	10
Cofactors, Vitamins, Prosthetic Groups, Pigments	Cobalamin synthesis	5-oxoprolinase (EC 3.5.2.9)	10
Cofactors, Vitamins, Prosthetic Groups, Pigments	Coenzyme B synthesis	Glutathione reductase (EC 1.8.1.7)	10
Cofactors, Vitamins, Prosthetic Groups, Pigments	Coenzyme F420 synthesis	Mutator mutT protein (7,8-dihydro-8-oxoguanine-triphosphatase) (EC 3.6.1.-)	10
Cofactors, Vitamins, Prosthetic Groups, Pigments	Coenzyme F420 synthesis	Paraquat-inducible protein B	10
Cofactors, Vitamins, Prosthetic Groups, Pigments	Coenzyme F420 synthesis	Sulfite dehydrogenase cytochrome subunit SoxD	10
Cofactors, Vitamins, Prosthetic Groups, Pigments	Coenzyme F420 synthesis	Sulfur oxidation protein SoxX	10
Cofactors, Vitamins, Prosthetic Groups, Pigments	coenzyme M biosynthesis	CopG protein	10
Cofactors, Vitamins, Prosthetic Groups, Pigments	coenzyme M biosynthesis	RND efflux system, outer membrane lipoprotein CmeC	10
Cofactors, Vitamins, Prosthetic Groups, Pigments	Coenzyme PQQ synthesis	Fibronectin/fibrinogen-binding protein	10
Cofactors, Vitamins, Prosthetic Groups, Pigments	Coenzyme PQQ synthesis	Chaperonin (heat shock protein 33)	10
Cofactors, Vitamins, Prosthetic Groups, Pigments	Coenzyme PQQ synthesis	Predicted transcriptional regulator LiuR of leucine degradation pathway, MerR family	9
Cofactors, Vitamins, Prosthetic Groups, Pigments	Coenzyme PQQ synthesis	Sulfite reductase [NADPH] flavoprotein alpha-component (EC 1.8.1.2)	9
Cofactors, Vitamins, Prosthetic Groups, Pigments	Coenzyme PQQ synthesis	Aspartate ammonia-lyase (EC 4.3.1.1)	9
Cofactors, Vitamins, Prosthetic Groups, Pigments	Coenzyme PQQ synthesis	L-serine dehydratase, alpha subunit (EC 4.3.1.17)	9
Cofactors, Vitamins, Prosthetic Groups, Pigments	Coenzyme PQQ synthesis	Formiminoglutamic iminohydrolase (EC 3.5.3.13)	9
Cofactors, Vitamins, Prosthetic Groups, Pigments	Core tetrapyrrole biosynthesis in plants	N-formylglutamate deformylase (EC 3.5.1.68)	9
Cofactors, Vitamins, Prosthetic Groups, Pigments	Core tetrapyrrole biosynthesis in plants	Cobalt/zinc/cadmium efflux RND transporter, membrane fusion protein, CzcB family	9
Cofactors, Vitamins, Prosthetic Groups, Pigments	Core tetrapyrrole biosynthesis in plants	HupE-UreJ family metal transporter	9
Cofactors, Vitamins, Prosthetic Groups, Pigments	Core tetrapyrrole biosynthesis in plants	Urea ABC transporter, permease protein UrtB	9
Cofactors, Vitamins, Prosthetic Groups, Pigments	dephospho-tetrahydromethanopterin biosynthesis MYousef	Urease accessory protein UreG	9
Cofactors, Vitamins, Prosthetic Groups, Pigments	dephospho-tetrahydromethanopterin biosynthesis MYousef	2,3-butanediol dehydrogenase, R-alcohol forming, (R)- and (S)-acetoin-specific (EC 1.1.1.4)	9
Cofactors, Vitamins, Prosthetic Groups, Pigments	dephospho-tetrahydromethanopterin biosynthesis MYousef	Hypothetical transmembrane protein coupled to NADH-ubiquinone oxidoreductase chain 5 homolog	9
Cofactors, Vitamins, Prosthetic Groups, Pigments	dephospho-tetrahydromethanopterin biosynthesis MYousef	Predicted N-acetyl-glucosamine kinase 2, ROK family (EC 2.7.1.59)	9
Cofactors, Vitamins, Prosthetic Groups, Pigments	dephospho-tetrahydromethanopterin biosynthesis MYousef	2-deoxy-D-gluconate 3-dehydrogenase (EC 1.1.1.125)	9
Cofactors, Vitamins, Prosthetic Groups, Pigments	dephospho-tetrahydromethanopterin biosynthesis MYousef	Alpha-glucosidase (EC 3.2.1.20)	9
Cofactors, Vitamins, Prosthetic Groups, Pigments	dephospho-tetrahydromethanopterin biosynthesis MYousef	Tagatose 1,6-bisphosphate aldolase (EC 4.1.2.40)	9
Cofactors, Vitamins, Prosthetic Groups, Pigments	dephospho-tetrahydromethanopterin biosynthesis MYousef	Glycolate oxidase (EC 1.1.3.15)	9
Cofactors, Vitamins, Prosthetic Groups, Pigments	dephospho-tetrahydromethanopterin biosynthesis MYousef	NAD-dependent malic enzyme (EC 1.1.1.38)	9
Cofactors, Vitamins, Prosthetic Groups, Pigments	dephospho-tetrahydromethanopterin biosynthesis MYousef	Alfa-L-rhamnosidase (EC 3.2.1.40)	9
Cofactors, Vitamins, Prosthetic Groups, Pigments	dephospho-tetrahydromethanopterin biosynthesis MYousef	Propionate--CoA ligase (EC 6.2.1.17)	9
Cofactors, Vitamins, Prosthetic Groups, Pigments	ergothioneine biosynthesis	D-xylose transport ATP-binding protein XylG	9
Cofactors, Vitamins, Prosthetic Groups, Pigments	ergothioneine biosynthesis	D-glycero-D-manno-heptose 1,7-bisphosphate phosphatase (EC 3.1.1.-)	9
Cofactors, Vitamins, Prosthetic Groups, Pigments	Ergothioneine Cyano	Polymyxin resistance protein ArnC, glycosyl transferase (EC 2.4.-.-)	9
Cofactors, Vitamins, Prosthetic Groups, Pigments	Experimental tye	Lipopolysaccharide heptosyltransferase I (EC 2.4.1.-)	9
Cofactors, Vitamins, Prosthetic Groups, Pigments	Experimental tye	Lipopolysaccharide heptosyltransferase III (EC 2.4.1.-)	9
Cofactors, Vitamins, Prosthetic Groups, Pigments	Experimental tye	diglucosyldiacylglycerol synthase (LTA membrane anchor synthesis)	9
Cofactors, Vitamins, Prosthetic Groups, Pigments	Experimental tye	Aerobic cobaltochelatase CobT subunit (EC 6.6.1.2)	9
Cofactors, Vitamins, Prosthetic Groups, Pigments	Experimental tye	Pyridoxal kinase (EC 2.7.1.35)	9
Cofactors, Vitamins, Prosthetic Groups, Pigments	Experimental tye	Protoporphyrin IX Mg-chelatase subunit D (EC 6.6.1.1)	9
Cofactors, Vitamins, Prosthetic Groups, Pigments	Experimental tye	Hydroxyethylthiazole kinase (EC 2.7.1.50)	9
Cofactors, Vitamins, Prosthetic Groups, Pigments	Experimental tye	Coenzyme PQQ synthesis protein E	9
Cofactors, Vitamins, Prosthetic Groups, Pigments	Experimental tye	6-pyruvoyl tetrahydrobiopterin synthase (EC 4.2.3.12)	9
Cofactors, Vitamins, Prosthetic Groups, Pigments	Experimental tye	Cytochrome c-type biogenesis protein CcsA/ResC	9
Cofactors, Vitamins, Prosthetic Groups, Pigments	Experimental tye	Flavodoxin 2	9
Cofactors, Vitamins, Prosthetic Groups, Pigments	Experimental tye	Radical SAM domain heme biosynthesis protein	9
Cofactors, Vitamins, Prosthetic Groups, Pigments	Experimental tye	Menaquinone via futalosine step 4	9
Cofactors, Vitamins, Prosthetic Groups, Pigments	Experimental tye	[NiFe] hydrogenase nickel incorporation-associated protein HypB	9
Cofactors, Vitamins, Prosthetic Groups, Pigments	Experimental tye	Anaerobic dimethyl sulfoxide reductase chain B (EC 1.8.5.3)	9
Cofactors, Vitamins, Prosthetic Groups, Pigments	Experimental tye	CRISPR-associated protein, Cse3 family	9
Cofactors, Vitamins, Prosthetic Groups, Pigments	Experimental tye	CRISPR-associated RecB family exonuclease Cas4	9
Cofactors, Vitamins, Prosthetic Groups, Pigments	Experimental tye	G:T/U mismatch-specific uracil/thymine DNA-glycosylase	9
Cofactors, Vitamins, Prosthetic Groups, Pigments	Fe-S cluster assembly	Exodeoxyribonuclease V beta chain (EC 3.1.11.5)	9
Cofactors, Vitamins, Prosthetic Groups, Pigments	Fe-S cluster assembly	Phytoene dehydrogenase (EC 1.14.99.-)	9
Cofactors, Vitamins, Prosthetic Groups, Pigments	Fe-S cluster assembly	Phytoene desaturase, neurosporene or lycopene producing (EC 1.3.-.-)	9
Cofactors, Vitamins, Prosthetic Groups, Pigments	Fe-S cluster assembly	Phosphonate ABC transporter permease protein phnE1 (TC 3.A.1.9.1)	9
Cofactors, Vitamins, Prosthetic Groups, Pigments	Fe-S cluster assembly	Phosphonate ABC transporter permease protein phnE2 (TC 3.A.1.9.1)	9
Cofactors, Vitamins, Prosthetic Groups, Pigments	Fe-S cluster assembly	General secretion pathway protein F	9
Cofactors, Vitamins, Prosthetic Groups, Pigments	Fe-S cluster assembly	Preprotein translocase subunit SecG (TC 3.A.5.1.1)	9
Cofactors, Vitamins, Prosthetic Groups, Pigments	Fe-S cluster assembly	Na(+) H(+) antiporter subunit G	9
Cofactors, Vitamins, Prosthetic Groups, Pigments	Fe-S cluster assembly	Uncharacterized protein ImpJ/VasE	9
Cofactors, Vitamins, Prosthetic Groups, Pigments	Fe-S cluster assembly	TPR repeat containing exported protein	9
Cofactors, Vitamins, Prosthetic Groups, Pigments	Fe-S cluster assembly	Zinc ABC transporter, inner membrane permease protein ZnuB	9
Cofactors, Vitamins, Prosthetic Groups, Pigments	Fe-S cluster assembly	Benzoate-CoA ligase (EC 6.2.1.25)	9
Cofactors, Vitamins, Prosthetic Groups, Pigments	Fe-S cluster assembly	Catechol 2,3-dioxygenase (EC 1.13.11.2)	9
Cofactors, Vitamins, Prosthetic Groups, Pigments	Flavodoxin	3-carboxy-cis,cis-muconate cycloisomerase (EC 5.5.1.2)	9
Cofactors, Vitamins, Prosthetic Groups, Pigments	Flavodoxin	Protocatechuate 3,4-dioxygenase beta chain (EC 1.13.11.3)	9
Cofactors, Vitamins, Prosthetic Groups, Pigments	Flavodoxin	FIG017823: ATPase, MoxR family	9
Cofactors, Vitamins, Prosthetic Groups, Pigments	Flavodoxin	Alkyl hydroperoxide reductase protein C (EC 1.6.4.-)	9
Cofactors, Vitamins, Prosthetic Groups, Pigments	Flavodoxin	twitching motility protein PilH	9
Cofactors, Vitamins, Prosthetic Groups, Pigments	Folate Biosynthesis	Flagellar assembly protein FliH	9
Cofactors, Vitamins, Prosthetic Groups, Pigments	Folate Biosynthesis	Flagellar biosynthesis protein FliL	9
Cofactors, Vitamins, Prosthetic Groups, Pigments	Folate Biosynthesis	Nitrous-oxide reductase (EC 1.7.99.6)	9
Cofactors, Vitamins, Prosthetic Groups, Pigments	Folate Biosynthesis	Nitrate/nitrite sensor protein (EC 2.7.3.-)	9
Cofactors, Vitamins, Prosthetic Groups, Pigments	Folate Biosynthesis	Periplasmic nitrate reductase precursor (EC 1.7.99.4)	9
Cofactors, Vitamins, Prosthetic Groups, Pigments	Folate Biosynthesis	Predicted ATPase related to phosphate starvation-inducible protein PhoH	9
Cofactors, Vitamins, Prosthetic Groups, Pigments	Folate Biosynthesis	Foldase protein PrsA precursor (EC 5.2.1.8)	9
Cofactors, Vitamins, Prosthetic Groups, Pigments	Folate Biosynthesis	LSU ribosomal protein L28p	9
Cofactors, Vitamins, Prosthetic Groups, Pigments	Folate Biosynthesis	V-type ATP synthase subunit I (EC 3.6.3.14)	9
Cofactors, Vitamins, Prosthetic Groups, Pigments	Folate Biosynthesis	NAD-dependent formate dehydrogenase alpha subunit	9
Cofactors, Vitamins, Prosthetic Groups, Pigments	Folate Biosynthesis	tungsten-containing formate dehydrogenase beta subunit	9
Cofactors, Vitamins, Prosthetic Groups, Pigments	Folate Biosynthesis	Ni,Fe-hydrogenase I cytochrome b subunit	9
Cofactors, Vitamins, Prosthetic Groups, Pigments	Folate Biosynthesis	Uptake hydrogenase large subunit (EC 1.12.99.6)	9
Cofactors, Vitamins, Prosthetic Groups, Pigments	Folate Biosynthesis	Transcription elongation factor GreB	9
Cofactors, Vitamins, Prosthetic Groups, Pigments	Folate Biosynthesis	L-proline glycine betaine ABC transport system permease protein ProW (TC 3.A.1.12.1)	9
Cofactors, Vitamins, Prosthetic Groups, Pigments	Folate Biosynthesis	Glutathione peroxidase (EC 1.11.1.9)	9
Cofactors, Vitamins, Prosthetic Groups, Pigments	Folate Biosynthesis	Organic hydroperoxide resistance protein	9
Cofactors, Vitamins, Prosthetic Groups, Pigments	Folate Biosynthesis	Fe-S oxidoreductase-like protein in Rubrerythrin cluster	9
Cofactors, Vitamins, Prosthetic Groups, Pigments	Folate Tryp Chlamydiae	Various polyols ABC transporter, permease component 2	9
Cofactors, Vitamins, Prosthetic Groups, Pigments	Heme biosynthesis orphans	internalin, putative	9
Cofactors, Vitamins, Prosthetic Groups, Pigments	Heme biosynthesis orphans	Agmatine deiminase (EC 3.5.3.12)	8
Cofactors, Vitamins, Prosthetic Groups, Pigments	Heme biosynthesis orphans	Phenylalanine-4-hydroxylase (EC 1.14.16.1)	8
Cofactors, Vitamins, Prosthetic Groups, Pigments	Heme biosynthesis orphans	Threonine dehydratase biosynthetic (EC 4.3.1.19)	8
Cofactors, Vitamins, Prosthetic Groups, Pigments	Heme biosynthesis orphans	Sulfate and thiosulfate binding protein CysP	8
Cofactors, Vitamins, Prosthetic Groups, Pigments	Heme biosynthesis orphans	Ferredoxin-dependent glutamate synthase (EC 1.4.7.1)	8
Cofactors, Vitamins, Prosthetic Groups, Pigments	Heme biosynthesis orphans	Glycine cleavage system transcriptional activator GcvA	8
Cofactors, Vitamins, Prosthetic Groups, Pigments	Heme biosynthesis orphans	Glutamate formiminotransferase (EC 2.1.2.5)	8
Cofactors, Vitamins, Prosthetic Groups, Pigments	Menaquinone and Phylloquinone Biosynthesis	Urease beta subunit (EC 3.5.1.5)	8
Cofactors, Vitamins, Prosthetic Groups, Pigments	Menaquinone and Phylloquinone Biosynthesis	Aconitate hydratase 2 (EC 4.2.1.3)	8
Cofactors, Vitamins, Prosthetic Groups, Pigments	Menaquinone and Phylloquinone Biosynthesis	Transketolase, N-terminal section (EC 2.2.1.1)	8
Cofactors, Vitamins, Prosthetic Groups, Pigments	Menaquinone and Phylloquinone Biosynthesis	Glucosamine-6-phosphate deaminase (EC 3.5.99.6)	8
Cofactors, Vitamins, Prosthetic Groups, Pigments	Menaquinone and Phylloquinone Biosynthesis	Transcriptional regulator KdgR, KDG operon repressor	8
Cofactors, Vitamins, Prosthetic Groups, Pigments	Menaquinone and Phylloquinone Biosynthesis	Gluconate 2-dehydrogenase (EC 1.1.99.3), membrane-bound, flavoprotein	8
Cofactors, Vitamins, Prosthetic Groups, Pigments	Menaquinone and Phylloquinone Biosynthesis	Ribose ABC transport system, periplasmic ribose-binding protein RbsB (TC 3.A.1.2.1)	8
Cofactors, Vitamins, Prosthetic Groups, Pigments	Menaquinone biosynthesis from chorismate via 1,4-dihydroxy-2-naphthoate	L-ribulose-5-phosphate 4-epimerase (EC 5.1.3.4)	8
Cofactors, Vitamins, Prosthetic Groups, Pigments	Menaquinone biosynthesis from chorismate via 1,4-dihydroxy-2-naphthoate	6-phosphogluconolactonase (EC 3.1.1.31), eukaryotic type	8
Cofactors, Vitamins, Prosthetic Groups, Pigments	Menaquinone biosynthesis from chorismate via 1,4-dihydroxy-6-naphthoate	Acetaldehyde dehydrogenase, ethanolamine utilization cluster	8
Cofactors, Vitamins, Prosthetic Groups, Pigments	Menaquinone biosynthesis from chorismate via 1,4-dihydroxy-6-naphthoate	Acetaldehyde dehydrogenase, acetylating, (EC 1.2.1.10) in gene cluster for degradation of phenols, cresols, catechol	8
Cofactors, Vitamins, Prosthetic Groups, Pigments	Menaquinone biosynthesis from chorismate via 1,4-dihydroxy-6-naphthoate	Sugar/maltose fermentation stimulation protein homolog	8
Cofactors, Vitamins, Prosthetic Groups, Pigments	Menaquinone biosynthesis from chorismate via 1,4-dihydroxy-6-naphthoate	Glucose-6-phosphate isomerase, archaeal II (EC 5.3.1.9)	8
Cofactors, Vitamins, Prosthetic Groups, Pigments	Menaquinone biosynthesis from chorismate via 1,4-dihydroxy-6-naphthoate	Sucrose-6-phosphate hydrolase (EC 3.2.1.B3)	8
Cofactors, Vitamins, Prosthetic Groups, Pigments	Methanofuran	1-phosphofructokinase (EC 2.7.1.56)	8
Cofactors, Vitamins, Prosthetic Groups, Pigments	Methanofuran	5-keto-2-deoxygluconokinase (EC 2.7.1.92)	8
Cofactors, Vitamins, Prosthetic Groups, Pigments	Methanofuran	Alpha-N-arabinofuranosidase 2 (EC 3.2.1.55)	8
Cofactors, Vitamins, Prosthetic Groups, Pigments	Methanofuran	L-rhamnose isomerase (EC 5.3.1.14)	8
Cofactors, Vitamins, Prosthetic Groups, Pigments	Methanofuran	Rhamnulokinase (EC 2.7.1.5)	8
Cofactors, Vitamins, Prosthetic Groups, Pigments	Molybdenum cofactor biosynthesis	Beta-mannosidase (EC 3.2.1.25)	8
Cofactors, Vitamins, Prosthetic Groups, Pigments	Molybdenum cofactor biosynthesis	CoB--CoM heterodisulfide reductase subunit A (EC 1.8.98.1)	8
Cofactors, Vitamins, Prosthetic Groups, Pigments	Molybdenum cofactor biosynthesis	Phosphoglyceromutase	8
Cofactors, Vitamins, Prosthetic Groups, Pigments	Molybdenum cofactor biosynthesis	Xylose isomerase (EC 5.3.1.5)	8
Cofactors, Vitamins, Prosthetic Groups, Pigments	Molybdenum cofactor biosynthesis	Cell division topological specificity factor MinE	8
Cofactors, Vitamins, Prosthetic Groups, Pigments	Molybdenum cofactor biosynthesis	Septum site-determining protein MinC	8
Cofactors, Vitamins, Prosthetic Groups, Pigments	Molybdenum cofactor biosynthesis	Exopolysaccharide biosynthesis glycosyltransferase EpsF (EC 2.4.1.-)	8
Cofactors, Vitamins, Prosthetic Groups, Pigments	Molybdenum cofactor biosynthesis	TRAP-type transport system, periplasmic component, predicted N-acetylneuraminate-binding protein	8
Cofactors, Vitamins, Prosthetic Groups, Pigments	Molybdenum cofactor biosynthesis	Thiamin ABC transporter, substrate-binding component	8
Cofactors, Vitamins, Prosthetic Groups, Pigments	Molybdenum cofactor biosynthesis	Coenzyme PQQ synthesis protein D	8
Cofactors, Vitamins, Prosthetic Groups, Pigments	Molybdenum cofactor biosynthesis	Methanol dehydrogenase large subunit protein (EC 1.1.99.8)	8
Cofactors, Vitamins, Prosthetic Groups, Pigments	Molybdenum cofactor biosynthesis	Related to Dihydropteroate synthase	8
Cofactors, Vitamins, Prosthetic Groups, Pigments	Molybdenum cofactor biosynthesis	Coproporphyrinogen III oxidase, oxygen-independent (EC 1.3.99.22)	8
Cofactors, Vitamins, Prosthetic Groups, Pigments	Molybdenum cofactor biosynthesis	Iron binding protein IscA for iron-sulfur cluster assembly	8
Cofactors, Vitamins, Prosthetic Groups, Pigments	Molybdenum cofactor biosynthesis	Transmembrane component of general energizing module of ECF transporters	8
Cofactors, Vitamins, Prosthetic Groups, Pigments	Molybdenum cofactor biosynthesis	Aromatic-amino-acid aminotransferase (EC 2.6.1.57)	8
Cofactors, Vitamins, Prosthetic Groups, Pigments	Molybdenum cofactor biosynthesis	Glutamate--cysteine ligase (EC 6.3.2.2)	8
Cofactors, Vitamins, Prosthetic Groups, Pigments	Molybdenum cofactor biosynthesis	CRISPR-associated protein, Cse1 family	8
Cofactors, Vitamins, Prosthetic Groups, Pigments	Molybdopterin cytosine dinucleotide	Stage V sporulation protein involved in spore cortex synthesis (SpoVR)	8
Cofactors, Vitamins, Prosthetic Groups, Pigments	Molybdopterin cytosine dinucleotide	Phytoene dehydrogenase and related proteins	8
Cofactors, Vitamins, Prosthetic Groups, Pigments	NAD and NADP cofactor biosynthesis global	Monoglyceride lipase (EC 3.1.1.23)	8
Cofactors, Vitamins, Prosthetic Groups, Pigments	NAD and NADP cofactor biosynthesis global	Hemin transport protein HmuS	8
Cofactors, Vitamins, Prosthetic Groups, Pigments	NAD and NADP cofactor biosynthesis global	ABC transporter multidrug efflux pump, fused ATP-binding domains	8
Cofactors, Vitamins, Prosthetic Groups, Pigments	NAD and NADP cofactor biosynthesis global	Biphenyl-2,3-diol 1,2-dioxygenase (EC 1.13.11.39)	8
Cofactors, Vitamins, Prosthetic Groups, Pigments	NAD and NADP cofactor biosynthesis global	2-hydroxymuconic semialdehyde hydrolase (EC 3.7.1.9)	8
Cofactors, Vitamins, Prosthetic Groups, Pigments	NAD and NADP cofactor biosynthesis global	Protocatechuate 4,5-dioxygenase beta chain (EC 1.13.11.8)	8
Cofactors, Vitamins, Prosthetic Groups, Pigments	NAD and NADP cofactor biosynthesis global	Salicylate hydroxylase (EC 1.14.13.1)	8
Cofactors, Vitamins, Prosthetic Groups, Pigments	NAD and NADP cofactor biosynthesis global	Protocatechuate 3,4-dioxygenase alpha chain (EC 1.13.11.3)	8
Cofactors, Vitamins, Prosthetic Groups, Pigments	NAD and NADP cofactor biosynthesis global	Putative oxidoreductase YncB	8
Cofactors, Vitamins, Prosthetic Groups, Pigments	NAD and NADP cofactor biosynthesis global	Inosine/xanthosine triphosphatase (EC 3.6.1.-)	8
Cofactors, Vitamins, Prosthetic Groups, Pigments	NAD and NADP cofactor biosynthesis global	Chemotaxis protein CheD	8
Cofactors, Vitamins, Prosthetic Groups, Pigments	NAD and NADP cofactor biosynthesis global	Nitric-oxide reductase (EC 1.7.99.7), quinol-dependent	8
Cofactors, Vitamins, Prosthetic Groups, Pigments	NAD and NADP cofactor biosynthesis global	Nitrous oxide reductase maturation protein NosD	8
Cofactors, Vitamins, Prosthetic Groups, Pigments	NAD and NADP cofactor biosynthesis global	Cytochrome c nitrite reductase, small subunit NrfH	8
Cofactors, Vitamins, Prosthetic Groups, Pigments	NAD and NADP cofactor biosynthesis global	Nitrate ABC transporter, permease protein	8
Cofactors, Vitamins, Prosthetic Groups, Pigments	NAD and NADP cofactor biosynthesis global	D-hydantoinase (EC 3.5.2.2)	8
Cofactors, Vitamins, Prosthetic Groups, Pigments	NAD and NADP cofactor biosynthesis global	PhnB protein	8
Cofactors, Vitamins, Prosthetic Groups, Pigments	NAD and NADP cofactor biosynthesis global	Phosphonates transport ATP-binding protein PhnL	8
Cofactors, Vitamins, Prosthetic Groups, Pigments	NAD and NADP cofactor biosynthesis global	secreted alkaline phosphatase	8
Cofactors, Vitamins, Prosthetic Groups, Pigments	NAD and NADP cofactor biosynthesis global	Potassium-transporting ATPase B chain (EC 3.6.3.12) (TC 3.A.3.7.1)	8
Cofactors, Vitamins, Prosthetic Groups, Pigments	NAD and NADP cofactor biosynthesis global	Glutamyl-tRNA(Gln) amidotransferase subunit C (EC 6.3.5.7)	8
Cofactors, Vitamins, Prosthetic Groups, Pigments	NAD and NADP cofactor biosynthesis global	tRNA (uracil(54)-C5)-methyltransferase (EC 2.1.1.35)	8
Cofactors, Vitamins, Prosthetic Groups, Pigments	NAD and NADP cofactor biosynthesis global	Peptidyl-prolyl cis-trans isomerase ppiA precursor (EC 5.2.1.8)	8
Cofactors, Vitamins, Prosthetic Groups, Pigments	NAD and NADP cofactor biosynthesis global	ATP-dependent protease La (EC 3.4.21.53)	8
Cofactors, Vitamins, Prosthetic Groups, Pigments	NAD and NADP cofactor biosynthesis global	Ribosomal-protein-S5p-alanine acetyltransferase	8
Cofactors, Vitamins, Prosthetic Groups, Pigments	NAD regulation	LSU ribosomal protein L33p	8
Cofactors, Vitamins, Prosthetic Groups, Pigments	NADH-dependent reduced ferredoxin:NADDP+ oxidoreductase	Ribosome hibernation protein YhbH	8
Cofactors, Vitamins, Prosthetic Groups, Pigments	Niacin, NAD and NADP biosynthesis in plants	Selenide,water dikinase (EC 2.7.9.3)	8
Cofactors, Vitamins, Prosthetic Groups, Pigments	p-Aminobenzoyl-Glutamate Utilization	Alanyl-tRNA synthetase family protein	8
Cofactors, Vitamins, Prosthetic Groups, Pigments	p-Aminobenzoyl-Glutamate Utilization	3',5'-cyclic-nucleotide phosphodiesterase (EC 3.1.4.17)	8
Cofactors, Vitamins, Prosthetic Groups, Pigments	Phylloquinone biosynthesis in plants	V-type ATP synthase subunit K (EC 3.6.3.14)	8
Cofactors, Vitamins, Prosthetic Groups, Pigments	Plastoquinone Biosynthesis	Cytochrome c heme lyase subunit CcmH	8
Cofactors, Vitamins, Prosthetic Groups, Pigments	Pterin biosynthesis	Type cbb3 cytochrome oxidase biogenesis protein CcoG, involved in Cu oxidation	8
Cofactors, Vitamins, Prosthetic Groups, Pigments	Pterin biosynthesis	Formate hydrogenlyase subunit 3/Multisubunit Na+/H+ antiporter, MnhD subunit	8
Cofactors, Vitamins, Prosthetic Groups, Pigments	Pterin biosynthesis	Putative formate dehydrogenase-specific chaperone	8
Cofactors, Vitamins, Prosthetic Groups, Pigments	Pterin carbinolamine dehydratase	putative Cytochrome bd2, subunit I	8
Cofactors, Vitamins, Prosthetic Groups, Pigments	Pterin carbinolamine dehydratase	3'-to-5' oligoribonuclease (orn)	8
Cofactors, Vitamins, Prosthetic Groups, Pigments	Pterin carbinolamine dehydratase	archaeal ATPase, fused to C-terminal DUF234 domain	8
Cofactors, Vitamins, Prosthetic Groups, Pigments	Pterin carbinolamine dehydratase	FIG001341: Probable Fe(2+)-trafficking protein YggX	8
Cofactors, Vitamins, Prosthetic Groups, Pigments	Pterin carbinolamine dehydratase	Glutaredoxin-related protein	8
Cofactors, Vitamins, Prosthetic Groups, Pigments	Pterin metabolism 3	Various polyols ABC transporter, periplasmic substrate-binding protein	8
Cofactors, Vitamins, Prosthetic Groups, Pigments	Pyridoxin (Vitamin B6) Biosynthesis	ABC-type nitrate/sulfonate/bicarbonate transport systems, periplasmic components	8
Cofactors, Vitamins, Prosthetic Groups, Pigments	Pyridoxin (Vitamin B6) Biosynthesis	Alkanesulfonates ABC transporter ATP-binding protein	8
Cofactors, Vitamins, Prosthetic Groups, Pigments	Pyridoxin (Vitamin B6) Biosynthesis	Alpha-ketoglutarate-dependent taurine dioxygenase (EC 1.14.11.17)	8
Cofactors, Vitamins, Prosthetic Groups, Pigments	Pyridoxin (Vitamin B6) Biosynthesis	tRNA 2-thiouridine synthesizing protein E (EC 2.8.1.-)	8
Cofactors, Vitamins, Prosthetic Groups, Pigments	Pyridoxin (Vitamin B6) Biosynthesis	Taurine transport ATP-binding protein TauB	8
Cofactors, Vitamins, Prosthetic Groups, Pigments	Pyridoxin (Vitamin B6) Biosynthesis	Multidrug resistance transporter, Bcr/CflA family	8
Cofactors, Vitamins, Prosthetic Groups, Pigments	Pyridoxin HMP	3,4-dihydroxyphenylacetate 2,3-dioxygenase (EC 1.13.11.15)	7
Cofactors, Vitamins, Prosthetic Groups, Pigments	Pyridoxin(Vitamin B6) Degradation Pathway	5-oxopent-3-ene-1,2,5-tricarboxylate decarboxylase.	7
Cofactors, Vitamins, Prosthetic Groups, Pigments	Pyrroloquinoline Quinone biosynthesis	Aromatic amino acid transport protein AroP	7
Cofactors, Vitamins, Prosthetic Groups, Pigments	Queuosine HMP	Indolepyruvate oxidoreductase subunit IorA (EC 1.2.7.8)	7
Cofactors, Vitamins, Prosthetic Groups, Pigments	Queuosine HMP	Transcriptional regulator BkdR of isoleucine and valine catabolism operon	7
Cofactors, Vitamins, Prosthetic Groups, Pigments	Queuosine HMP	Putrescine transport system permease protein PotH (TC 3.A.1.11.2)	7
Cofactors, Vitamins, Prosthetic Groups, Pigments	Queuosine HMP	Putrescine transport system permease protein PotI (TC 3.A.1.11.2)	7
Cofactors, Vitamins, Prosthetic Groups, Pigments	Queuosine HMP	Urea ABC transporter, permease protein UrtC	7
Cofactors, Vitamins, Prosthetic Groups, Pigments	Queuosine HMP	Urea carboxylase-related ABC transporter, ATPase protein	7
Cofactors, Vitamins, Prosthetic Groups, Pigments	Quinone disambuiguation	Urease accessory protein UreE	7
Cofactors, Vitamins, Prosthetic Groups, Pigments	Quinones biosynthesis HGM	Urease gamma subunit (EC 3.5.1.5)	7
Cofactors, Vitamins, Prosthetic Groups, Pigments	Quinones biosynthesis HGM	L-lactate dehydrogenase (EC 1.1.1.27)	7
Cofactors, Vitamins, Prosthetic Groups, Pigments	Quinones biosynthesis HGM	NADH dehydrogenase, subunit 5	7
Cofactors, Vitamins, Prosthetic Groups, Pigments	Quinones biosynthesis HGM	Ribulose bisphosphate carboxylase large chain (EC 4.1.1.39)	7
Cofactors, Vitamins, Prosthetic Groups, Pigments	Quinones biosynthesis HGM	putative esterase	7
Cofactors, Vitamins, Prosthetic Groups, Pigments	Riboflavin HMP	High-affnity carbon uptake protein Hat/HatR	7
Cofactors, Vitamins, Prosthetic Groups, Pigments	Riboflavin HMP	Pyruvate formate-lyase (EC 2.3.1.54)	7
Cofactors, Vitamins, Prosthetic Groups, Pigments	Riboflavin HMP	Chitinase (EC 3.2.1.14)	7
Cofactors, Vitamins, Prosthetic Groups, Pigments	Riboflavin HMP	Glucarate dehydratase (EC 4.2.1.40)	7
Cofactors, Vitamins, Prosthetic Groups, Pigments	Riboflavin HMP	5-keto-D-gluconate 5-reductase (EC 1.1.1.69)	7
Cofactors, Vitamins, Prosthetic Groups, Pigments	Riboflavin HMP	Rhamnogalacturonides degradation protein RhiN	7
Cofactors, Vitamins, Prosthetic Groups, Pigments	riboflavin to FAD	Glucose 1-dehydrogenase (EC 1.1.1.47)	7
Cofactors, Vitamins, Prosthetic Groups, Pigments	riboflavin to FAD	Putative deoxyribose-specific ABC transporter, ATP-binding protein	7
Cofactors, Vitamins, Prosthetic Groups, Pigments	Riboflavin, FMN and FAD biosynthesis in plants	Phosphoenolpyruvate-dihydroxyacetone phosphotransferase (EC 2.7.1.121), dihydroxyacetone binding subunit DhaK	7
Cofactors, Vitamins, Prosthetic Groups, Pigments	Riboflavin, FMN and FAD biosynthesis in plants	Phosphoenolpyruvate-dihydroxyacetone phosphotransferase (EC 2.7.1.121), subunit DhaM	7
Cofactors, Vitamins, Prosthetic Groups, Pigments	Riboflavin, FMN and FAD metabolism Extended	Sucrose phosphorylase (EC 2.4.1.7)	7
Cofactors, Vitamins, Prosthetic Groups, Pigments	Riboflavin, FMN and FAD metabolism Extended	Mannose-1-phosphate guanylyltransferase (EC 2.7.7.13 )	7
Cofactors, Vitamins, Prosthetic Groups, Pigments	Riboflavin, FMN and FAD metabolism Extended	CoB--CoM heterodisulfide reductase subunit B (EC 1.8.98.1)	7
Cofactors, Vitamins, Prosthetic Groups, Pigments	Riboflavin, FMN and FAD metabolism Extended	Trehalose phosphorylase (EC 2.4.1.64)	7
Cofactors, Vitamins, Prosthetic Groups, Pigments	Test - Riboflavin	TcuA: flavoprotein used to oxidize tricarballylate to cis-aconitate	7
Cofactors, Vitamins, Prosthetic Groups, Pigments	Test - Thiamin	Xylose ABC transporter, periplasmic xylose-binding protein XylF	7
Cofactors, Vitamins, Prosthetic Groups, Pigments	Thiamin biosynthesis	Cell division protein FtsL	7
Cofactors, Vitamins, Prosthetic Groups, Pigments	Thiamin biosynthesis LDP	GDP-mannose 4,6-dehydratase (EC 4.2.1.47)	7
Cofactors, Vitamins, Prosthetic Groups, Pigments	Ubiquinone Biosynthesis	Glucose-1-phosphate cytidylyltransferase (EC 2.7.7.33)	7
Cofactors, Vitamins, Prosthetic Groups, Pigments	Ubiquinone Biosynthesis	Low molecular weight protein tyrosine phosphatase (EC 3.1.3.48)	7
Cofactors, Vitamins, Prosthetic Groups, Pigments	YgfZ	Aerobic cobaltochelatase CobS subunit (EC 6.6.1.2)	7
Cofactors, Vitamins, Prosthetic Groups, Pigments	YgfZ	Cobalamin synthase	7
Cofactors, Vitamins, Prosthetic Groups, Pigments	YgfZ	Cobalt-precorrin-3b C17-methyltransferase	7
Cofactors, Vitamins, Prosthetic Groups, Pigments	YgfZ	Vitamin B12 ABC transporter, ATPase component BtuD	7
Cofactors, Vitamins, Prosthetic Groups, Pigments	YgfZ	Menaquinone-specific isochorismate synthase (EC 5.4.4.2)	7
Cofactors, Vitamins, Prosthetic Groups, Pigments	YgfZ	Multi antimicrobial extrusion protein (Na(+)/drug antiporter), MATE family of MDR efflux pumps	7
Cofactors, Vitamins, Prosthetic Groups, Pigments	YgfZ	Dihydroorotate dehydrogenase electron transfer subunit (EC 1.3.3.1)	7
Cofactors, Vitamins, Prosthetic Groups, Pigments	YgfZ	Thiol:disulfide interchange protein DsbC	7
Cofactors, Vitamins, Prosthetic Groups, Pigments	YgfZ	DUF324 domain containing Cmr6-like protein	7
Cofactors, Vitamins, Prosthetic Groups, Pigments	YgfZ	CRISPR-associated protein, Cas5e family	7
Cofactors, Vitamins, Prosthetic Groups, Pigments	YgfZ	DNA topoisomerase III (EC 5.99.1.2)	7
Cofactors, Vitamins, Prosthetic Groups, Pigments	YgfZ	MutS domain protein, family 4	7
Cofactors, Vitamins, Prosthetic Groups, Pigments	YgfZ	Deoxyribodipyrimidine photolyase, type II (EC 4.1.99.3)	7
Cofactors, Vitamins, Prosthetic Groups, Pigments	YgfZ	Exodeoxyribonuclease V gamma chain (EC 3.1.11.5)	7
Cofactors, Vitamins, Prosthetic Groups, Pigments	YgfZ	DNA polymerase III chi subunit (EC 2.7.7.7)	7
Cofactors, Vitamins, Prosthetic Groups, Pigments	YgfZ	Phytoene desaturase (EC 1.14.99.-)	7
Cofactors, Vitamins, Prosthetic Groups, Pigments	YgfZ	Decaprenyl diphosphate synthase (EC 2.5.1.91)	7
Cofactors, Vitamins, Prosthetic Groups, Pigments	YgfZ	FIG027190: Putative transmembrane protein	7
Cofactors, Vitamins, Prosthetic Groups, Pigments	YgfZ	TonB-dependent hemin , ferrichrome receptor	7
Cofactors, Vitamins, Prosthetic Groups, Pigments	YgfZ	Ferric siderophore transport system, biopolymer transport protein ExbB	7
Cofactors, Vitamins, Prosthetic Groups, Pigments	YgfZ	Haemin uptake system outer membrane receptor	7
Cofactors, Vitamins, Prosthetic Groups, Pigments	YgfZ	Ferrous iron transport permease EfeU	7
Cofactors, Vitamins, Prosthetic Groups, Pigments	YgfZ	Heme ABC transporter, ATPase component HmuV	7
Cofactors, Vitamins, Prosthetic Groups, Pigments	YgfZ	Heme ABC transporter, cell surface heme and hemoprotein receptor HmuT	7
Cofactors, Vitamins, Prosthetic Groups, Pigments	YgfZ	Ferrichrome transport ATP-binding protein FhuC (TC 3.A.1.14.3)	7
Cofactors, Vitamins, Prosthetic Groups, Pigments	YgfZ	ABC-type tungstate transport system, permease protein	7
Cofactors, Vitamins, Prosthetic Groups, Pigments	YgfZ	Uncharacterized protein ImpH/VasB	7
DNA Metabolism	2-phosphoglycolate salvage	Tol biopolymer transport system, TolR protein	7
DNA Metabolism	2-phosphoglycolate salvage	Mn-dependent transcriptional regulator MntR	7
DNA Metabolism	2-phosphoglycolate salvage	Twin-arginine translocation protein TatB	7
DNA Metabolism	2-phosphoglycolate salvage	Type II/IV secretion system secretin RcpA/CpaC, associated with Flp pilus assembly	7
DNA Metabolism	2-phosphoglycolate salvage	Type IV prepilin peptidase TadV/CpaA	7
DNA Metabolism	ATP-dependent Nuclease	Benzoate transport, inner-membrane translocator	7
DNA Metabolism	ATP-dependent Nuclease	Protocatechuate 4,5-dioxygenase alpha chain (EC 1.13.11.8)	7
DNA Metabolism	CRISP Cmr Cluster	Glycosyltransferase MshA involved in mycothiol biosynthesis (EC 2.4.1.-)	7
DNA Metabolism	CRISP Cmr Cluster	YpfJ protein, zinc metalloprotease superfamily	7
DNA Metabolism	CRISP Cmr Cluster	Chemotaxis protein CheC -- inhibitor of MCP methylation	7
DNA Metabolism	CRISP Cmr Cluster	Chemotaxis protein CheV (EC 2.7.3.-)	7
DNA Metabolism	CRISP Cmr Cluster	Cyanate ABC transporter, substrate binding protein	7
DNA Metabolism	CRISP Cmr Cluster	Ferredoxin--nitrite reductase (EC 1.7.7.1)	7
DNA Metabolism	CRISP Cmr Cluster	GMP reductase (EC 1.7.1.7)	7
DNA Metabolism	CRISP Cmr Cluster	Xanthine dehydrogenase, FAD binding subunit (EC 1.17.1.4)	7
DNA Metabolism	CRISPR-associated cluster	Site-specific tyrosine recombinase	7
DNA Metabolism	CRISPR-associated cluster	Phosphonates transport ATP-binding protein PhnK	7
DNA Metabolism	CRISPRs	Transcriptional regulator PhnF	7
DNA Metabolism	CRISPRs	Alkaline phosphatase like protein	7
DNA Metabolism	CRISPRs	Inorganic pyrophospatase PpaX (EC 3.1.3.18)	7
DNA Metabolism	CRISPRs	response regulator in two-component regulatory system with PhoQ	7
DNA Metabolism	CRISPRs	2-aminoethylphosphonate:pyruvate aminotransferase (EC 2.6.1.37)	7
DNA Metabolism	CRISPRs	Potassium-transporting ATPase A chain (EC 3.6.3.12) (TC 3.A.3.7.1)	7
DNA Metabolism	CRISPRs	Lysyl-tRNA synthetase (class I) (EC 6.1.1.6)	7
DNA Metabolism	CRISPRs	LSU ribosomal protein L33p, zinc-independent	7
DNA Metabolism	CRISPRs	Autolysis response regulater LytR	7
DNA Metabolism	CRISPRs	Sensory histidine kinase QseC	7
DNA Metabolism	CRISPRs	Two-component oxygen-sensor histidine kinase FixL	7
DNA Metabolism	CRISPRs	Formate dehydrogenase -O, gamma subunit (EC 1.2.1.2)	7
DNA Metabolism	CRISPRs	Thiol:disulfide oxidoreductase TlpA	7
DNA Metabolism	CRISPRs	Type cbb3 cytochrome oxidase biogenesis protein CcoS, involved in heme b insertion	7
DNA Metabolism	CRISPRs	Formate dehydrogenase O alpha subunit (EC 1.2.1.2)	7
DNA Metabolism	CRISPRs	NAD-reducing hydrogenase subunit HoxH (EC 1.12.1.2)	7
DNA Metabolism	CRISPRs	NAD-reducing hydrogenase subunit HoxY (EC 1.12.1.2)	7
DNA Metabolism	CRISPRs	Quinone-reactive Ni/Fe-hydrogenase large chain (EC 1.12.5.1)	7
DNA Metabolism	DNA Helicase of Unknown Function	Cytochrome c551/c552	7
DNA Metabolism	DNA Helicase of Unknown Function	Alternative cytochrome c oxidase polypeptide CoxM (EC 1.9.3.1)	7
DNA Metabolism	DNA phosphorothioation	putative Cytochrome bd2, subunit II	7
DNA Metabolism	DNA phosphorothioation	ATP-dependent RNA helicase Atu1833	7
DNA Metabolism	DNA processing cluster	COG4123: Predicted O-methyltransferase	7
DNA Metabolism	DNA processing cluster	Sigma factor RpoE negative regulatory protein RseB precursor	7
DNA Metabolism	DNA processing cluster	tRNA pseudouridine 13 synthase (EC 4.2.1.-)	7
DNA Metabolism	DNA processing cluster	Uncharacterized glutathione S-transferase-like protein	7
DNA Metabolism	DNA Repair Base Excision	Thiol peroxidase, Tpx-type (EC 1.11.1.15)	7
DNA Metabolism	DNA Repair Base Excision	Putative glutathione transporter,solute-binding component	7
DNA Metabolism	DNA Repair Base Excision	Mercuric resistance operon regulatory protein	7
DNA Metabolism	DNA Repair Base Excision	Membrane fusion protein of RND family multidrug efflux pump	7
DNA Metabolism	DNA Repair Base Excision	Inner membrane component of tripartite multidrug resistance system	7
DNA Metabolism	DNA Repair Base Excision	Carbamate kinase (EC 2.7.2.2)	6
DNA Metabolism	DNA Repair Base Excision	Indolepyruvate oxidoreductase subunit IorB II (EC 1.2.7.8)	6
DNA Metabolism	DNA Repair Base Excision	Regulatory protein of benzoate catabolism	6
DNA Metabolism	DNA Repair Base Excision	Sulfate and thiosulfate import ATP-binding protein CysA (EC 3.6.3.25)	6
DNA Metabolism	DNA Repair Base Excision	Sulfate transport system permease protein CysW	6
DNA Metabolism	DNA Repair Base Excision	L-serine dehydratase (EC 4.3.1.17)	6
DNA Metabolism	DNA Repair Base Excision	Formiminotetrahydrofolate cyclodeaminase (EC 4.3.1.4)	6
DNA Metabolism	DNA repair, bacterial	Lysine decarboxylase (EC 4.1.1.18)	6
DNA Metabolism	DNA repair, bacterial	5-methylthioribose kinase (EC 2.7.1.100)	6
DNA Metabolism	DNA repair, bacterial	Methionine ABC transporter substrate-binding protein	6
DNA Metabolism	DNA repair, bacterial	O-acetylhomoserine sulfhydrylase (EC 2.5.1.49)	6
DNA Metabolism	DNA repair, bacterial	S-ribosylhomocysteine lyase (EC 4.4.1.21)	6
DNA Metabolism	DNA repair, bacterial	putative sodium-dependent bicarbonate transporter	6
DNA Metabolism	DNA repair, bacterial	L-Proline/Glycine betaine transporter ProP	6
DNA Metabolism	DNA repair, bacterial	Putrescine importer	6
DNA Metabolism	DNA repair, bacterial	FIG003492: Threonine dehydrogenase and related Zn-dependent dehydrogenases	6
DNA Metabolism	DNA repair, bacterial	Urea carboxylase-related aminomethyltransferase (EC 2.1.2.10)	6
DNA Metabolism	DNA repair, bacterial	Urease accessory protein UreF	6
DNA Metabolism	DNA repair, bacterial	Acetyl-CoA:acetoacetyl-CoA transferase, alpha subunit (EC 2.8.3.8)	6
DNA Metabolism	DNA repair, bacterial	Pyruvate decarboxylase (EC 4.1.1.1)	6
DNA Metabolism	DNA repair, bacterial	carboxysome shell protein CsoS1	6
DNA Metabolism	DNA repair, bacterial	Ribulose bisphosphate carboxylase small chain (EC 4.1.1.39)	6
DNA Metabolism	DNA repair, bacterial	N-acetylglucosamine related transporter, NagX	6
DNA Metabolism	DNA repair, bacterial	Pectin degradation protein KdgF	6
DNA Metabolism	DNA repair, bacterial	Polygalacturonase (EC 3.2.1.15)	6
DNA Metabolism	DNA repair, bacterial	2,3-bisphosphoglycerate-independent phosphoglycerate mutase, archaeal type (EC 5.4.2.1)	6
DNA Metabolism	DNA repair, bacterial	Malyl-CoA lyase (EC 4.1.3.24)	6
DNA Metabolism	DNA repair, bacterial	Formaldehyde activating enzyme	6
DNA Metabolism	DNA repair, bacterial	Anaerobic glycerol-3-phosphate dehydrogenase subunit A (EC 1.1.5.3)	6
DNA Metabolism	DNA repair, bacterial	Glycerol uptake operon antiterminator regulatory protein	6
DNA Metabolism	DNA repair, bacterial	(R)-2-hydroxyacid dehydrogenase, similar to L-sulfolactate dehydrogenase (EC 1.1.1.272)	6
DNA Metabolism	DNA repair, bacterial	Predicted L-rhamnose ABC transporter, ATP-binding component	6
DNA Metabolism	DNA repair, bacterial	Lactate-responsive regulator LldR in Firmicutes, GntR family	6
DNA Metabolism	DNA repair, bacterial DinG and relatives	Putative sucrose phosphorylase (EC 2.4.1.7)	6
DNA Metabolism	DNA repair, bacterial DinG and relatives	Transcriptional activator of maltose regulon, MalT	6
DNA Metabolism	DNA repair, bacterial DinG and relatives	CoB--CoM heterodisulfide reductase subunit C (EC 1.8.98.1)	6
DNA Metabolism	DNA repair, bacterial MutL-MutS system	F420-dependent N(5),N(10)-methylenetetrahydromethanopterin reductase (EC 1.5.99.11)	6
DNA Metabolism	DNA repair, bacterial MutL-MutS system	Formylmethanofuran dehydrogenase subunit A (EC 1.2.99.5)	6
DNA Metabolism	DNA repair, bacterial MutL-MutS system	Methylene tetrahydromethanopterin dehydrogenase (EC 1.5.99.9)	6
DNA Metabolism	DNA repair, bacterial MutL-MutS system	B12 binding domain of Methylmalonyl-CoA mutase (EC 5.4.99.2)	6
DNA Metabolism	DNA repair, bacterial MutL-MutS system	Malate Na(+) symporter	6
DNA Metabolism	DNA repair, bacterial MutL-MutS system	Positive regulator of Tartrate dehydrogenase/decarboxylase/D-malic enzyme	6
DNA Metabolism	DNA repair, bacterial photolyase	Malto-oligosyltrehalose trehalohydrolase (EC 3.2.1.141)	6
DNA Metabolism	DNA repair, bacterial photolyase	Cell division initiation protein DivIVA	6
DNA Metabolism	DNA repair, bacterial RecBCD pathway	D-glycero-D-manno-heptose 1-phosphate guanosyltransferase	6
DNA Metabolism	DNA repair, bacterial RecBCD pathway	GDP-L-fucose synthetase (EC 1.1.1.271)	6
DNA Metabolism	DNA repair, bacterial RecBCD pathway	LPS-assembly lipoprotein RlpB precursor (Rare lipoprotein B)	6
DNA Metabolism	DNA repair, bacterial RecBCD pathway	Ser/Thr protein phosphatase family protein, UDP-2,3-diacylglucosamine hydrolase (EC 3.6.1.54) homolog	6
DNA Metabolism	DNA repair, bacterial RecFOR pathway	Murein-DD-endopeptidase (EC 3.4.99.-)	6
DNA Metabolism	DNA repair, bacterial RecFOR pathway	capsular polysaccharide biosynthesis protein	6
DNA Metabolism	DNA repair, bacterial RecFOR pathway	Cobalt-precorrin-2 C20-methyltransferase (EC 2.1.1.130)	6
DNA Metabolism	DNA repair, bacterial RecFOR pathway	Cobalt-precorrin-4 C11-methyltransferase (EC 2.1.1.133)	6
DNA Metabolism	DNA repair, bacterial UmuCD system	Biotin operon repressor	6
DNA Metabolism	DNA repair, bacterial UmuCD system	Chlorophyllide reductase subunit BchY (EC 1.18.-.-)	6
DNA Metabolism	DNA repair, bacterial UvrD and related helicases	Light-independent protochlorophyllide reductase subunit B (EC 1.18.-.-)	6
DNA Metabolism	DNA repair, bacterial UvrD and related helicases	Coenzyme PQQ synthesis protein B	6
DNA Metabolism	DNA repair, bacterial UvrD and related helicases	Alternative dihydrofolate reductase 3	6
DNA Metabolism	DNA repair, bacterial UvrD and related helicases	Dihydroneopterin triphosphate pyrophosphohydolase type 2	6
DNA Metabolism	DNA repair, bacterial UvrD and related helicases	tRNA:m(5)U-54 MTase gid	6
DNA Metabolism	DNA repair, bacterial UvrD and related helicases	Cytochrome cd1 nitrite reductase (EC:1.7.2.1)	6
DNA Metabolism	DNA repair, bacterial UvrD and related helicases	Heme d1 biosynthesis protein NirJ	6
DNA Metabolism	DNA repair, UvrABC system	L-Aspartate dehydrogenase (EC 1.4.1.21)	6
DNA Metabolism	DNA repair, UvrABC system	DNA-binding domain of ModE	6
DNA Metabolism	DNA repair, UvrABC system	Molybdopterin biosynthesis Mog protein, molybdochelatase	6
DNA Metabolism	DNA repair, UvrABC system	Protein YigP (COG3165) clustered with ubiquinone biosynthetic genes	6
DNA Metabolism	DNA repair, UvrABC system	Similar to phosphoglycolate phosphatase, clustered with ubiquinone biosynthesis SAM-dependent O-methyltransferase	6
DNA Metabolism	DNA replication, archaeal	ATP-dependent nuclease, subunit B	6
DNA Metabolism	DNA replication, archaeal	Uracil-DNA glycosylase, family 1	6
DNA Metabolism	DNA structural proteins, bacterial	MutS domain protein, family 5	6
DNA Metabolism	DNA structural proteins, bacterial	Exodeoxyribonuclease V alpha chain (EC 3.1.11.5)	6
DNA Metabolism	DNA structural proteins, bacterial	ATP-dependent DNA helicase Rep	6
DNA Metabolism	DNA structural proteins, bacterial	Helicase loader DnaI	6
DNA Metabolism	DNA structural proteins, bacterial	Primosomal replication protein N	6
DNA Metabolism	DNA structural proteins, bacterial	Isopentenyl-diphosphate delta-isomerase (EC 5.3.3.2)	6
DNA Metabolism	DNA structural proteins, bacterial	3-oxoacyl-[acyl-carrier-protein] synthase, KASI (EC 2.3.1.41)	6
DNA Metabolism	DNA topoisomerases, Type I, ATP-independent	Enoyl-[acyl-carrier-protein] reductase [NADPH] (EC 1.3.1.10)	6
DNA Metabolism	DNA topoisomerases, Type I, ATP-independent	D-beta-hydroxybutyrate permease	6
DNA Metabolism	DNA topoisomerases, Type I, ATP-independent	RNA polymerase sigma factor RpoS	6
DNA Metabolism	DNA topoisomerases, Type I, ATP-independent	Periplasmic hemin-binding protein	6
DNA Metabolism	DNA topoisomerases, Type II, ATP-dependent	Heme ABC transporter, permease protein HmuU	6
DNA Metabolism	DNA topoisomerases, Type II, ATP-dependent	TRAP transporter solute receptor, unknown substrate 1	6
DNA Metabolism	DNA topoisomerases, Type II, ATP-dependent	ABC transport system, permease component YbhR	6
DNA Metabolism	DNA topoisomerases, Type II, ATP-dependent	Na+/H+ antiporter NhaD type	6
DNA Metabolism	DNA topoisomerases, Type II, ATP-dependent	Nickel responsive regulator NikR	6
DNA Metabolism	DNA-replication	Type IV fimbrial biogenesis protein FimT	6
DNA Metabolism	DNA-replication	Type IV pilus biogenesis protein PilO	6
DNA Metabolism	DNA-replication	Catechol 1,2-dioxygenase (EC 1.13.11.1)	6
DNA Metabolism	DNA-replication	Benzoate transport, inner-membrane translocator precursor	6
DNA Metabolism	DNA-replication	Benzoyl-CoA oxygenase component B	6
DNA Metabolism	DNA-replication	Cyanate hydratase (EC 4.2.1.104)	6
DNA Metabolism	DNA-replication	UPF0125 protein yfjF	6
DNA Metabolism	DNA-replication	FIG016027: protein of unknown function YeaO	6
DNA Metabolism	DNA-replication	Hydantoin racemase (EC 5.1.99.-)	6
DNA Metabolism	DNA-replication	FIG018171: hypothetical protein of Cupin superfamily	6
DNA Metabolism	DNA-replication	Aerotaxis sensor receptor protein	6
DNA Metabolism	DNA-replication	Flagellar protein FliJ	6
DNA Metabolism	DNA-replication	Copper-containing nitrite reductase (EC 1.7.2.1)	6
DNA Metabolism	DNA-replication	Nitrous oxide reductase maturation transmembrane protein NosY	6
DNA Metabolism	DNA-replication	Anaerobic nitric oxide reductase flavorubredoxin	6
DNA Metabolism	DNA-replication	Pyridine nucleotide-disulphide oxidoreductase associated with reductive pyrimidine catabolism	6
DNA Metabolism	DNA-replication	Pyrimidine ABC transporter, substrate-binding component	6
DNA Metabolism	DNA-replication	Ribonucleotide reductase of class Ib (aerobic), alpha subunit (EC 1.17.4.1)	6
DNA Metabolism	DNA-replication	Phage capsid and scaffold	6
DNA Metabolism	DNA-replication	Phage tail fiber protein	6
DNA Metabolism	DNA-replication	PhnH protein	6
DNA Metabolism	DNA-replication	Protein RcsF	6
DNA Metabolism	DNA-replication	Photosynthetic reaction center M subunit	6
DNA Metabolism	DNA-replication	TrkA-N:Sodium/hydrogen exchanger	6
DNA Metabolism	Gram Positive Competence	Pup ligase PafA' paralog, possible component of postulated heterodimer PafA-PafA'	6
DNA Metabolism	Late competence	FIG138315: Putative alpha helix protein	6
DNA Metabolism	Restriction-Modification System	Selenophosphate-dependent tRNA 2-selenouridine synthase	6
DNA Metabolism	Restriction-Modification System	Putative sensory histidine kinase YfhA	6
DNA Metabolism	Restriction-Modification System	Adenylylsulfate reductase alpha-subunit (EC 1.8.99.2)	6
DNA Metabolism	Restriction-Modification System	V-type ATP synthase subunit C (EC 3.6.3.14)	6
DNA Metabolism	Restriction-Modification System	Cytochrome c-type biogenesis protein ResA	6
DNA Metabolism	Restriction-Modification System	Formate dehydrogenase O beta subunit (EC 1.2.1.2)	6
DNA Metabolism	Uracil-DNA glycosylase	Formate dehydrogenase O gamma subunit (EC 1.2.1.2)	6
DNA Metabolism	Uracil-DNA glycosylase	Formate dehydrogenase-O, iron-sulfur subunit (EC 1.2.1.2)	6
DNA Metabolism	Uracil-DNA glycosylase	Formate hydrogenlyase subunit 7	6
DNA Metabolism	YcfH	Uptake hydrogenase small subunit precursor (EC 1.12.99.6)	6
DNA Metabolism	YcfH	Na(+)-translocating NADH-quinone reductase subunit F (EC 1.6.5.-)	6
Dormancy and Sporulation	Dipicolinate Synthesis	[NiFe] hydrogenase nickel incorporation protein HypA	6
Dormancy and Sporulation	Exosporium	Succinate dehydrogenase cytochrome b subunit	6
Dormancy and Sporulation	F1453 mlsummers	Cytochrome c2	6
Dormancy and Sporulation	Small acid-soluble spore proteins	Ribonuclease HI-related protein 3	6
Dormancy and Sporulation	Spore Core Dehydration	Transcriptional activator RfaH	6
Dormancy and Sporulation	Spore Core Dehydration	Hypothetical YciO protein, TsaC/YrdC paralog	6
Dormancy and Sporulation	Spore germination	Betaine aldehyde dehydrogenase (EC 1.2.1.8)	6
Dormancy and Sporulation	Spore germination	Thiamin-phosphate pyrophosphorylase-like protein	6
Dormancy and Sporulation	Spore germination	Aquaporin Z	6
Dormancy and Sporulation	Spore germination	Alkanesulfonates-binding protein	6
Dormancy and Sporulation	Spore germination	FMN reductase (EC 1.5.1.29)	6
Dormancy and Sporulation	Spore germination	sulfonate monooxygenase	6
Dormancy and Sporulation	Spore germination	Taurine-binding periplasmic protein TauA	6
Dormancy and Sporulation	Spore germination	Copper chaperone	6
Dormancy and Sporulation	Spore germination	RND efflux system, membrane fusion protein CmeA	6
Dormancy and Sporulation	Spore germination	Superoxide dismutase SodM-like protein ChrF	6
Dormancy and Sporulation	Spore germination	Aspartate racemase (EC 5.1.1.13)	5
Dormancy and Sporulation	Spore germination	Histidine ABC transporter, permease protein HisQ (TC 3.A.1.3.1)	5
Dormancy and Sporulation	Spore germination	2-oxo-hepta-3-ene-1,7-dioic acid hydratase (EC 4.2.-.-)	5
Dormancy and Sporulation	Spore germination	5-carboxymethyl-2-oxo-hex-3- ene-1,7-dioate decarboxylase (EC 4.1.1.68)	5
Dormancy and Sporulation	Spore germination	Predicted 2-keto-4-pentenoate hydratase/2-oxohepta-3-ene-1,7-dioic acid hydratase	5
Dormancy and Sporulation	Spore germination	Leucine dehydrogenase (EC 1.4.1.9)	5
Dormancy and Sporulation	Spore germination	Prephenate dehydrogenase (EC 1.3.1.12)	5
Dormancy and Sporulation	Spore germination	Probable 3-phenylpropionic acid transporter	5
Dormancy and Sporulation	Spore pigment biosynthetic cluster in Actinomycetes	Cyanophycin synthase (EC 6.3.2.29)(EC 6.3.2.30)	5
Dormancy and Sporulation	Sporulation Cluster	Sulfate transport system permease protein CysT	5
Dormancy and Sporulation	Sporulation Cluster	Histidine utilization repressor	5
Dormancy and Sporulation	Sporulation Cluster	3-ketoacyl-CoA thiolase [isoleucine degradation] (EC 2.3.1.16)	5
Dormancy and Sporulation	Sporulation Cluster	Probable acyl-CoA dehydrogenase (EC 1.3.99.3)	5
Dormancy and Sporulation	Sporulation Cluster	Methionine ABC transporter permease protein	5
Dormancy and Sporulation	Sporulation Cluster	Glutamine-dependent 2-keto-4-methylthiobutyrate transaminase	5
Dormancy and Sporulation	Sporulation Cluster	5-aminolevulinate synthase (EC 2.3.1.37)	5
Dormancy and Sporulation	Sporulation Cluster	Urea carboxylase (EC 6.3.4.6)	5
Dormancy and Sporulation	Sporulation Cluster III A	Acetoin catabolism protein X	5
Dormancy and Sporulation	Sporulation Cluster III A	RuBisCO operon transcriptional regulator CbbR	5
Dormancy and Sporulation	Sporulation Cluster III A	Chloride channel protein	5
Dormancy and Sporulation	Sporulation Cluster III A	Transketolase, C-terminal section (EC 2.2.1.1)	5
Dormancy and Sporulation	Sporulation Cluster III A	D-galactonate transporter	5
Dormancy and Sporulation	Sporulation Cluster III A	2,5-diketo-D-gluconic acid reductase B (EC 1.1.1.274)	5
Dormancy and Sporulation	Sporulation Cluster III A	Gluconate 2-dehydrogenase (EC 1.1.99.3), membrane-bound, gamma subunit	5
Dormancy and Sporulation	Sporulation Cluster III A	Gluconate transporter family protein	5
Dormancy and Sporulation	Sporulation draft	Sorbitol-6-phosphate 2-dehydrogenase (EC 1.1.1.140)	5
Dormancy and Sporulation	Sporulation draft	Tagatose-6-phosphate kinase (EC 2.7.1.144)	5
Dormancy and Sporulation	Sporulation draft	Putative deoxyribose-specific ABC transporter, permease protein	5
Dormancy and Sporulation	Sporulation gene orphans	Dihydroxyacetone kinase, ATP-dependent (EC 2.7.1.29)	5
Dormancy and Sporulation	Sporulation gene orphans	Phosphogluconate dehydratase (EC 4.2.1.12)	5
Dormancy and Sporulation	Sporulation gene orphans	D-lactate dehydrogenase (EC 1.1.1.28)	5
Dormancy and Sporulation	Sporulation gene orphans	Multiple sugar ABC transporter, ATP-binding protein	5
Dormancy and Sporulation	Sporulation gene orphans	Multiple sugar ABC transporter, membrane-spanning permease protein MsmG	5
Dormancy and Sporulation	Sporulation gene orphans	Fructose ABC transporter, ATP-binding component FrcA	5
Dormancy and Sporulation	Sporulation gene orphans	PTS system, fructose-specific IIB component (EC 2.7.1.69)	5
Dormancy and Sporulation	Sporulation gene orphans	Transcriptional repressor of the fructose operon, DeoR family	5
Dormancy and Sporulation	Sporulation gene orphans	Glyoxylate carboligase (EC 4.1.1.47)	5
Dormancy and Sporulation	Sporulation gene orphans	Glycogen branching enzyme, GH-57-type, archaeal (EC 2.4.1.18)	5
Dormancy and Sporulation	Sporulation gene orphans	Inositol transport system ATP-binding protein	5
Dormancy and Sporulation	Sporulation gene orphans	Inositol transport system sugar-binding protein	5
Dormancy and Sporulation	Sporulation gene orphans	Beta-galactosidase (EC 3.2.1.23), LacA family	5
Dormancy and Sporulation	Sporulation gene orphans	Predicted glycosylase, COG2152	5
Dormancy and Sporulation	Sporulation gene orphans	Propionyl-CoA carboxylase carboxyl transferase subunit (EC 6.4.1.3)	5
Dormancy and Sporulation	Sporulation gene orphans	Pyruvate carboxylase subunit B (biotin-containing) (EC 6.4.1.1)	5
Dormancy and Sporulation	Sporulation gene orphans	Xylose-responsive transcription regulator, ROK family	5
Dormancy and Sporulation	Sporulation gene orphans	Circadian phase modifier	5
Dormancy and Sporulation	Sporulation gene orphans	LptA, protein essential for LPS transport across the periplasm	5
Dormancy and Sporulation	Sporulation gene orphans	Protein of unknown function DUF1009 clustered with KDO2-Lipid A biosynthesis genes	5
Dormancy and Sporulation	Sporulation gene orphans	Putative two-domain glycosyltransferase	5
Dormancy and Sporulation	Sporulation gene orphans	L-alanine-DL-glutamate epimerase	5
Dormancy and Sporulation	Sporulation gene orphans	Alpha-D-GlcNAc alpha-1,2-L-rhamnosyltransferase (EC 2.4.1.-)	5
Dormancy and Sporulation	Sporulation gene orphans	Sialic acid utilization regulator, RpiR family	5
Dormancy and Sporulation	Sporulation gene orphans	Poly(glycerol-phosphate) alpha-glucosyltransferase (EC 2.4.1.52)	5
Dormancy and Sporulation	Sporulation gene orphans	ATPase component CbiO of energizing module of cobalt ECF transporter	5
Dormancy and Sporulation	Sporulation gene orphans	ChlD component of cobalt chelatase involved in B12 biosynthesis	5
Dormancy and Sporulation	Sporulation gene orphans	Cobalt-precorrin-6 synthase, anaerobic	5
Dormancy and Sporulation	Sporulation gene orphans	Cobyrinic acid A,C-diamide synthase	5
Dormancy and Sporulation	Sporulation-associated proteins with broader functions	Duplicated ATPase component CbrU of energizing module of predicted cobalamin ECF transporter	5
Dormancy and Sporulation	Sporulation-associated proteins with broader functions	2-iminoacetate synthase (ThiH) (EC 4.1.99.19)	5
Dormancy and Sporulation	Sporulation-associated proteins with broader functions	Pantothenate kinase type II, eukaryotic (EC 2.7.1.33)	5
Fatty Acids, Lipids, and Isoprenoids	Acetyl-CoA carboxylase complexes in plants	FIG143828: Hypothetical protein YbgA	5
Fatty Acids, Lipids, and Isoprenoids	Acyclic terpenes utilization	Iron-sulfur cluster assembly scaffold protein IscU	5
Fatty Acids, Lipids, and Isoprenoids	Acyclic terpenes utilization	Iron-sulfur cluster regulator SufR	5
Fatty Acids, Lipids, and Isoprenoids	Acyl-CoA thioesterase II	Menaquinone via futalosine step 2	5
Fatty Acids, Lipids, and Isoprenoids	Alkane synthesis in bacteria 2	Molybdate-binding domain of ModE	5
Fatty Acids, Lipids, and Isoprenoids	Archaeal lipids	Periplasmic aromatic aldehyde oxidoreductase, FAD binding subunit YagS	5
Fatty Acids, Lipids, and Isoprenoids	Archaeal lipids	Glutamine amidotransferase chain of NAD synthetase	5
Fatty Acids, Lipids, and Isoprenoids	Archaeal lipids	Nicotinamide phosphoribosyltransferase (EC 2.4.2.12)	5
Fatty Acids, Lipids, and Isoprenoids	Archaeal lipids	Pseudouridine-5' phosphatase (EC 3.1.3.-)	5
Fatty Acids, Lipids, and Isoprenoids	Archaeal lipids	Glutamate--cysteine ligase (EC 6.3.2.2), divergent, of Alpha- and Beta-proteobacteria type	5
Fatty Acids, Lipids, and Isoprenoids	Archaeal lipids	Transcriptional regulator, FUR family	5
Fatty Acids, Lipids, and Isoprenoids	Archaeal lipids	Similar to phosphoglycolate phosphatase, clustered with ribosomal large subunit pseudouridine synthase C	5
Fatty Acids, Lipids, and Isoprenoids	Archaeal lipids	DUF324 domain containing Cmr2-like protein	5
Fatty Acids, Lipids, and Isoprenoids	Cardiolipin biosynthesis in plants	CRISPR-associated protein, Csm2 family	5
Fatty Acids, Lipids, and Isoprenoids	Cardiolipin biosynthesis in plants	CRISPR-associated negative autoregulator	5
Fatty Acids, Lipids, and Isoprenoids	Cardiolipin biosynthesis in plants	DNA polymerase II (EC 2.7.7.7)	5
Fatty Acids, Lipids, and Isoprenoids	Cardiolipin biosynthesis in plants	ATP-dependent DNA helicase, RecQ family	5
Fatty Acids, Lipids, and Isoprenoids	Carotenoid biosynthesis	Excinuclease ABC subunit A paralog in greater Bacteroides group	5
Fatty Acids, Lipids, and Isoprenoids	Carotenoid biosynthesis	Late competence protein ComEC, DNA transport	5
Fatty Acids, Lipids, and Isoprenoids	Carotenoid biosynthesis	Stage V sporulation protein E	5
Fatty Acids, Lipids, and Isoprenoids	Carotenoid biosynthesis	RNA polymerase sporulation specific sigma factor SigH	5
Fatty Acids, Lipids, and Isoprenoids	Carotenoid biosynthesis	Glycerol-1-phosphate dehydrogenase [NAD(P)] (EC 1.1.1.261)	5
Fatty Acids, Lipids, and Isoprenoids	Carotenoid biosynthesis	4'-phosphopantetheinyl transferase (EC 2.7.8.-)	5
Fatty Acids, Lipids, and Isoprenoids	Carotenoid biosynthesis	Candidate gene for the hypothesized phosphomevalonate decarboxylase	5
Fatty Acids, Lipids, and Isoprenoids	Carotenoid biosynthesis	Heptaprenyl diphosphate synthase component I (EC 2.5.1.30)	5
Fatty Acids, Lipids, and Isoprenoids	Carotenoid biosynthesis	Intracellular PHB depolymerase (EC 3.1.1.-)	5
Fatty Acids, Lipids, and Isoprenoids	Carotenoid biosynthesis	Ferric uptake regulation protein	5
Fatty Acids, Lipids, and Isoprenoids	Carotenoid biosynthesis	Enterobactin synthetase component F, serine activating enzyme (EC 2.7.7.-)	5
Fatty Acids, Lipids, and Isoprenoids	Carotenoid biosynthesis	DUF1850 domain-containing protein	5
Fatty Acids, Lipids, and Isoprenoids	Carotenoid biosynthesis	ABC-type tungstate transport system, ATP-binding protein	5
Fatty Acids, Lipids, and Isoprenoids	Carotenoid biosynthesis	Additional substrate-specific component NikN of nickel ECF transporter	5
Fatty Acids, Lipids, and Isoprenoids	Carotenoid biosynthesis	Transmembrane component NikQ of energizing module of nickel ECF transporter	5
Fatty Acids, Lipids, and Isoprenoids	Carotenoid biosynthesis	General secretion pathway protein H	5
Fatty Acids, Lipids, and Isoprenoids	Carotenoid biosynthesis	General secretion pathway protein N	5
Fatty Acids, Lipids, and Isoprenoids	Carotenoid biosynthesis	Alpha-glucoside transport system permease protein AglG	5
Fatty Acids, Lipids, and Isoprenoids	CDP-diacylglycerol biosynthesis in plants	Predicted secretion system X protein GspD-like	5
Fatty Acids, Lipids, and Isoprenoids	CDP-diacylglycerol biosynthesis in plants	Na(+) H(+) antiporter subunit A (TC 2.A.63.1.2)	5
Fatty Acids, Lipids, and Isoprenoids	CDP-diacylglycerol biosynthesis in plants	HoxN/HupN/NixA family nickel/cobalt transporter	5
Fatty Acids, Lipids, and Isoprenoids	Fatty Acid Biosynthesis FASII	Type IV fimbriae expression regulatory protein PilR	5
Fatty Acids, Lipids, and Isoprenoids	Fatty Acid Biosynthesis FASII	Type IV pilin PilA	5
Fatty Acids, Lipids, and Isoprenoids	Fatty Acid Biosynthesis FASII	Type IV pilus biogenesis protein PilM	5
Fatty Acids, Lipids, and Isoprenoids	Fatty Acid Biosynthesis FASII	Type IV pilus biogenesis protein PilN	5
Fatty Acids, Lipids, and Isoprenoids	Fatty Acid Biosynthesis FASII	Flp pilus assembly protein TadD, contains TPR repeat	5
Fatty Acids, Lipids, and Isoprenoids	Fatty acid degradation regulons	Von Willebrand factor type A domain protein, associated with Flp pilus assembly	5
Fatty Acids, Lipids, and Isoprenoids	Glycerolipid and Glycerophospholipid Metabolism in Bacteria	Benzoyl-CoA oxygenase component A	5
Fatty Acids, Lipids, and Isoprenoids	Glycerolipid and Glycerophospholipid Metabolism in Bacteria	2-hydroxy-6-oxo-6-phenylhexa-2,4-dienoate hydrolase (EC 3.7.1.-)	5
Fatty Acids, Lipids, and Isoprenoids	Glycerolipid and Glycerophospholipid Metabolism in Bacteria	L-cysteine:1D-myo-inosityl 2-amino-2-deoxy-alpha-D-glucopyranoside ligase MshC	5
Fatty Acids, Lipids, and Isoprenoids	Glycerolipid and Glycerophospholipid Metabolism in Bacteria	tRNA/RNA cytosine-C5-methylase (EC 2.1.1.-)	5
Fatty Acids, Lipids, and Isoprenoids	Glycerolipid and Glycerophospholipid Metabolism in Bacteria	Uncharacterized monothiol glutaredoxin ycf64-like	5
Fatty Acids, Lipids, and Isoprenoids	Glycerolipid and Glycerophospholipid Metabolism in Bacteria	DUF1022 domain-containing protein	5
Fatty Acids, Lipids, and Isoprenoids	Isoprenoid Biosynthesis	YciL protein	5
Fatty Acids, Lipids, and Isoprenoids	Isoprenoid Biosynthesis	Poly(A) polymerase (EC 2.7.7.19)	5
Fatty Acids, Lipids, and Isoprenoids	Isoprenoid Biosynthesis	Alkylhydroperoxidase protein D	5
Fatty Acids, Lipids, and Isoprenoids	Isoprenoid Biosynthesis	FIG002003: Protein YdjA	5
Fatty Acids, Lipids, and Isoprenoids	Isoprenoid Biosynthesis	Phosphatidylinositol alpha-mannosyltransferase (EC 2.4.1.57)	5
Fatty Acids, Lipids, and Isoprenoids	Isoprenoid Biosynthesis	Chemotaxis response - phosphatase CheZ	5
Fatty Acids, Lipids, and Isoprenoids	Isoprenoid scratch	twitching motility protein PilG	5
Fatty Acids, Lipids, and Isoprenoids	Isoprenoid scratch	twitching motility protein PilJ	5
Fatty Acids, Lipids, and Isoprenoids	Isoprenoinds for Quinones	Flagellar protein FlbD	5
Fatty Acids, Lipids, and Isoprenoids	Mycobacterial FadD proteins (fatty acid CoA- and AMP- ligases)	Flagellin protein FlaB	5
Fatty Acids, Lipids, and Isoprenoids	Mycobacterial FadD proteins (fatty acid CoA- and AMP- ligases)	Cyanate ABC transporter, ATP-binding protein	5
Fatty Acids, Lipids, and Isoprenoids	Mycobacterial FadE proteins Acyl-CoA dehydrogenase	Nitrous oxide reductase maturation protein NosR	5
Fatty Acids, Lipids, and Isoprenoids	Phospholipid and Fatty acid biosynthesis related cluster	NrfD protein	5
Fatty Acids, Lipids, and Isoprenoids	Phospholipid and Fatty acid biosynthesis related cluster	Uracil permease	5
Fatty Acids, Lipids, and Isoprenoids	Phospholipid and Fatty acid biosynthesis related cluster	Ribosomal small subunit pseudouridine synthase A (EC 4.2.1.70)	5
Fatty Acids, Lipids, and Isoprenoids	Phospholipid and Fatty acid biosynthesis related cluster	2',3'-cyclic-nucleotide 2'-phosphodiesterase (EC 3.1.4.16)	5
Fatty Acids, Lipids, and Isoprenoids	Phospholipid and Fatty acid biosynthesis related cluster	Cytosine/purine/uracil/thiamine/allantoin permease family protein	5
Fatty Acids, Lipids, and Isoprenoids	Phospholipid and Fatty acid biosynthesis related cluster	Pyrimidine ABC transporter, transmembrane component 1	5
Fatty Acids, Lipids, and Isoprenoids	Polyhydroxybutyrate metabolism	Ribonucleotide reductase of class Ib (aerobic), beta subunit (EC 1.17.4.1)	5
Fatty Acids, Lipids, and Isoprenoids	Polyhydroxybutyrate metabolism	Ribonucleotide reduction protein NrdI	5
Fatty Acids, Lipids, and Isoprenoids	Polyhydroxybutyrate metabolism	PhnG protein	5
Fatty Acids, Lipids, and Isoprenoids	Polyhydroxybutyrate metabolism	PhnJ protein	5
Fatty Acids, Lipids, and Isoprenoids	Polyhydroxybutyrate metabolism	Alkaline phosphatase synthesis transcriptional regulatory protein PhoP	5
Fatty Acids, Lipids, and Isoprenoids	Polyhydroxybutyrate metabolism	Fatty acid desaturase (EC 1.14.19.1)	5
Fatty Acids, Lipids, and Isoprenoids	Polyhydroxybutyrate metabolism	Pyrrolidone-carboxylate peptidase (EC 3.4.19.3)	5
Fatty Acids, Lipids, and Isoprenoids	Polyhydroxybutyrate metabolism	Glycyl-tRNA synthetase alpha chain (EC 6.1.1.14)	5
Fatty Acids, Lipids, and Isoprenoids	Polyprenyl Diphosphate Biosynthesis	Lipid carrier : UDP-N-acetylgalactosaminyltransferase (EC 2.4.1.-)	5
Fatty Acids, Lipids, and Isoprenoids	Putative oxidase COG2907	Peptidyl-prolyl cis-trans isomerase PpiB (EC 5.2.1.8)	5
Fatty Acids, Lipids, and Isoprenoids	Putative oxidase COG2907	Putative stomatin/prohibitin-family membrane protease subunit YbbK	5
Fatty Acids, Lipids, and Isoprenoids	Triacylglycerol metabolism	Bacterial proteasome-activating AAA-ATPase (PAN)	5
Fatty Acids, Lipids, and Isoprenoids	Triacylglycerol metabolism	Pup ligase PafA, possible component of postulated heterodimer PafA-PafA'	5
Fatty Acids, Lipids, and Isoprenoids	Triacylglycerol metabolism	ATP-dependent protease domain protein (EC 3.4.21.-)	5
Fatty Acids, Lipids, and Isoprenoids	Triacylglycerol metabolism	LSU ribosomal protein L32p	5
Fatty Acids, Lipids, and Isoprenoids	Triacylglycerol metabolism	Alkanesulfonate utilization operon LysR-family regulator CbI	5
Fatty Acids, Lipids, and Isoprenoids	Triacylglycerol metabolism	Programmed cell death toxin YdcE	5
General Stress Response and Stationary Phase Response	RpoS Regulators SG1	Autolysis histidine kinase LytS	5
General Stress Response and Stationary Phase Response	RpoS Regulators SG1	Two-component nitrogen fixation transcriptional regulator FixJ	5
General Stress Response and Stationary Phase Response	RpoS Regulators SG1	V-type ATP synthase subunit F (EC 3.6.3.14)	5
Iron acquisition and metabolism	acinetobacter siderophore assembly	Cytochrome c-type biogenesis protein Ccs1/ResB	5
[truncated: 1,602 more rows]

## Sheet: Table S3B
Table S3B: Distribution of the SEED categories in metatranscriptome (MTs) datasets
SEED Functions Level-I	SEED Functions Level-II	SEED Functions Level-III	Counts
Not assigned			41872
Cofactors, Vitamins, Prosthetic Groups, Pigments	Biotin synthesis & utilization	Long-chain-fatty-acid--CoA ligase (EC 6.2.1.3)	32
Fatty Acids, Lipids, and Isoprenoids	Polyunsaturated fatty acids biosynthesis in plants	Long-chain-fatty-acid--CoA ligase (EC 6.2.1.3)	32
Fatty Acids, Lipids, and Isoprenoids	Fatty acid degradation regulons	Long-chain-fatty-acid--CoA ligase (EC 6.2.1.3)	32
Metabolism of Aromatic Compounds	n-Phenylalkanoic acid degradation	Long-chain-fatty-acid--CoA ligase (EC 6.2.1.3)	32
Cofactors, Vitamins, Prosthetic Groups, Pigments	Biotin biosynthesis	Long-chain-fatty-acid--CoA ligase (EC 6.2.1.3)	32
Fatty Acids, Lipids, and Isoprenoids	Unsaturated Fatty Acid Metabolism	Long-chain-fatty-acid--CoA ligase (EC 6.2.1.3)	32
Fatty Acids, Lipids, and Isoprenoids	Fatty acid biosynthesis in plants (plastidial)	Long-chain-fatty-acid--CoA ligase (EC 6.2.1.3)	32
Amino Acids and Derivatives	Arginine deiminase and agmatine deiminase pathways in Streptococci	Aspartate aminotransferase (EC 2.6.1.1)	24
Metabolite damage and its repair or mitigation	TN RidA: all subgroups, 981 genomes PLP	Aspartate aminotransferase (EC 2.6.1.1)	24
Miscellaneous	Omega-amidase KE2	Aspartate aminotransferase (EC 2.6.1.1)	24
Metabolite damage and its repair or mitigation	RidA proteins copy with new groups	Aspartate aminotransferase (EC 2.6.1.1)	24
Amino Acids and Derivatives	Methionine Salvage	Aspartate aminotransferase (EC 2.6.1.1)	24
Metabolite damage and its repair or mitigation	RidA2 subgroup (YoaB-like)	Aspartate aminotransferase (EC 2.6.1.1)	24
Amino Acids and Derivatives	Threonine and Homoserine Biosynthesis	Aspartate aminotransferase (EC 2.6.1.1)	24
Unclassified	PROSC YggS	Aspartate aminotransferase (EC 2.6.1.1)	24
Metabolite damage and its repair or mitigation	RidA family in 981 representative prokaryotes	Aspartate aminotransferase (EC 2.6.1.1)	24
Miscellaneous	Omega-amidase KE	Aspartate aminotransferase (EC 2.6.1.1)	24
Amino Acids and Derivatives	Glutamine, glutamate, aspartate, asparagine metabolism in plants	Aspartate aminotransferase (EC 2.6.1.1)	24
Amino Acids and Derivatives	Glutamine, Glutamate, Aspartate and Asparagine Biosynthesis	Aspartate aminotransferase (EC 2.6.1.1)	24
Amino Acids and Derivatives	Lysine biosynthesis in Streptococci	Aspartate aminotransferase (EC 2.6.1.1)	24
Amino Acids and Derivatives	Lysine fermentation	Enoyl-CoA hydratase (EC 4.2.1.17)	21
Unclassified	Family 23 FUPA23 P-type ATPase	Enoyl-CoA hydratase (EC 4.2.1.17)	21
Carbohydrates	Acetyl-CoA fermentation to Butyrate	Enoyl-CoA hydratase (EC 4.2.1.17)	21
Amino Acids and Derivatives	Lysine fermentation MCB 432	Enoyl-CoA hydratase (EC 4.2.1.17)	21
Fatty Acids, Lipids, and Isoprenoids	Polyhydroxybutyrate metabolism	Enoyl-CoA hydratase (EC 4.2.1.17)	21
Carbohydrates	Butanol Biosynthesis	Enoyl-CoA hydratase (EC 4.2.1.17)	21
Fatty Acids, Lipids, and Isoprenoids	Fatty acid degradation regulons	Enoyl-CoA hydratase (EC 4.2.1.17)	21
Metabolism of Aromatic Compounds	n-Phenylalkanoic acid degradation	Enoyl-CoA hydratase (EC 4.2.1.17)	21
Amino Acids and Derivatives	Valine degradation	Enoyl-CoA hydratase (EC 4.2.1.17)	21
Cofactors, Vitamins, Prosthetic Groups, Pigments	NADH-dependent reduced ferredoxin:NADDP+ oxidoreductase	Enoyl-CoA hydratase (EC 4.2.1.17)	21
Amino Acids and Derivatives	Isoleucine degradation	Enoyl-CoA hydratase (EC 4.2.1.17)	21
Membrane Transport	ABC transporter branched-chain amino acid (TC 3.A.1.4.1)	High-affinity branched-chain amino acid transport system permease protein LivH (TC 3.A.1.4.1)	20
Unclassified	CBSS-227321.4.peg.3751	High-affinity branched-chain amino acid transport system permease protein LivH (TC 3.A.1.4.1)	20
Carbohydrates	Methylcitrate cycle	Acetyl-coenzyme A synthetase (EC 6.2.1.1)	20
Carbohydrates	Pyruvate metabolism II: acetyl-CoA, acetogenesis from pyruvate	Acetyl-coenzyme A synthetase (EC 6.2.1.1)	20
Amino Acids and Derivatives	Ketoisovalerate oxidoreductase	Acetyl-coenzyme A synthetase (EC 6.2.1.1)	20
Protein Metabolism	Protein Acetylation and Deacetylation in Bacteria	Acetyl-coenzyme A synthetase (EC 6.2.1.1)	20
Fatty Acids, Lipids, and Isoprenoids	Fatty acid biosynthesis in plants (plastidial)	3-oxoacyl-[acyl-carrier protein] reductase (EC 1.1.1.100)	17
Fatty Acids, Lipids, and Isoprenoids	Fatty Acid Biosynthesis FASII	3-oxoacyl-[acyl-carrier protein] reductase (EC 1.1.1.100)	17
Cell Wall and Capsule	mycolic acid synthesis	3-oxoacyl-[acyl-carrier protein] reductase (EC 1.1.1.100)	17
Fatty Acids, Lipids, and Isoprenoids	Unsaturated Fatty Acid biosynthesis in plants	3-oxoacyl-[acyl-carrier protein] reductase (EC 1.1.1.100)	17
Unclassified	CBSS-195102.1.peg.963	3-oxoacyl-[acyl-carrier protein] reductase (EC 1.1.1.100)	17
Amino Acids and Derivatives	Isoleucine degradation	3-ketoacyl-CoA thiolase (EC 2.3.1.16)	15
Fatty Acids, Lipids, and Isoprenoids	Fatty acid degradation regulons	3-ketoacyl-CoA thiolase (EC 2.3.1.16)	15
Metabolism of Aromatic Compounds	Benzoate catabolism	3-ketoacyl-CoA thiolase (EC 2.3.1.16)	15
Metabolism of Aromatic Compounds	n-Phenylalkanoic acid degradation	3-ketoacyl-CoA thiolase (EC 2.3.1.16)	15
Cofactors, Vitamins, Prosthetic Groups, Pigments	Biotin synthesis & utilization	3-ketoacyl-CoA thiolase (EC 2.3.1.16)	15
Carbohydrates	Serine-glyoxylate cycle	3-ketoacyl-CoA thiolase (EC 2.3.1.16)	15
Cofactors, Vitamins, Prosthetic Groups, Pigments	Biotin biosynthesis	3-ketoacyl-CoA thiolase (EC 2.3.1.16)	15
Fatty Acids, Lipids, and Isoprenoids	Polyhydroxybutyrate metabolism	3-ketoacyl-CoA thiolase (EC 2.3.1.16)	15
Protein Metabolism	tRNA synthetase relationships	Alanyl-tRNA synthetase (EC 6.1.1.7)	13
Protein Metabolism	EC 6.1.1.- Ligases forming aminoacyl-tRNA and related compounds	Alanyl-tRNA synthetase (EC 6.1.1.7)	13
Protein Metabolism	tRNA aminoacylation, Ala	Alanyl-tRNA synthetase (EC 6.1.1.7)	13
Nucleosides and Nucleotides	Ribonucleotide reduction	Ribonucleotide reductase of class II (coenzyme B12-dependent) (EC 1.17.4.1)	12
Phages, Prophages, Transposable elements	T7-like cyanophage core proteins	Ribonucleotide reductase of class II (coenzyme B12-dependent) (EC 1.17.4.1)	12
Amino Acids and Derivatives	Methionine Biosynthesis	5-methyltetrahydrofolate--homocysteine methyltransferase (EC 2.1.1.13)	12
Cofactors, Vitamins, Prosthetic Groups, Pigments	Test - DHFR	5-methyltetrahydrofolate--homocysteine methyltransferase (EC 2.1.1.13)	12
Amino Acids and Derivatives	Methionine in Streptococci	5-methyltetrahydrofolate--homocysteine methyltransferase (EC 2.1.1.13)	12
Amino Acids and Derivatives	Histidine Biosynthesis in Streptococci	Histidinol dehydrogenase (EC 1.1.1.23)	12
Amino Acids and Derivatives	Histidine Biosynthesis in plants	Histidinol dehydrogenase (EC 1.1.1.23)	12
Protein Metabolism	Prolyl-tRNA synthetase associated editing enzymes	Histidinol dehydrogenase (EC 1.1.1.23)	12
Amino Acids and Derivatives	Histidine Biosynthesis	Histidinol dehydrogenase (EC 1.1.1.23)	12
Carbohydrates	Calvin-Benson-Bassham cycle in plants	Phosphoglycerate kinase (EC 2.7.2.3)	11
Carbohydrates	Entner-Doudoroff Pathway	Phosphoglycerate kinase (EC 2.7.2.3)	11
Carbohydrates	Glycolysis and Gluconeogenesis in Streptococci	Phosphoglycerate kinase (EC 2.7.2.3)	11
Carbohydrates	Calvin-Benson cycle	Phosphoglycerate kinase (EC 2.7.2.3)	11
Carbohydrates	Sucrose metabolism in plants	Phosphoglycerate kinase (EC 2.7.2.3)	11
Carbohydrates	Glycolysis test	Phosphoglycerate kinase (EC 2.7.2.3)	11
Carbohydrates	Sugar utilization in Thermotogales	Phosphoglycerate kinase (EC 2.7.2.3)	11
Cofactors, Vitamins, Prosthetic Groups, Pigments	YgfZ	Phosphoglycerate kinase (EC 2.7.2.3)	11
Carbohydrates	Glycolysis and Gluconeogenesis in plants	Phosphoglycerate kinase (EC 2.7.2.3)	11
Carbohydrates	Glycolysis and Gluconeogenesis	Phosphoglycerate kinase (EC 2.7.2.3)	11
Carbohydrates	Glycolysis and Gluconeogenesis, including Archaeal enzymes	Phosphoglycerate kinase (EC 2.7.2.3)	11
Respiration	Respiratory Complex I	NADH-ubiquinone oxidoreductase chain D (EC 1.6.5.3)	11
Fatty Acids, Lipids, and Isoprenoids	Glycerolipid and Glycerophospholipid Metabolism in Bacteria	Aldehyde dehydrogenase (EC 1.2.1.3)	11
Carbohydrates	Pyruvate metabolism II: acetyl-CoA, acetogenesis from pyruvate	Aldehyde dehydrogenase (EC 1.2.1.3)	11
Carbohydrates	Methylglyoxal Metabolism	Aldehyde dehydrogenase (EC 1.2.1.3)	11
Carbohydrates	Entner-Doudoroff Pathway	Aldehyde dehydrogenase (EC 1.2.1.3)	11
Unclassified	Family 02 Ca2+ P-type ATPase	Aldehyde dehydrogenase (EC 1.2.1.3)	11
Carbohydrates	Pyruvate metabolism I: anaplerotic reactions, PEP in Mycobacteria	2-oxoglutarate dehydrogenase E1 component (EC 1.2.4.2)	11
Carbohydrates	Quinones HGM	2-oxoglutarate dehydrogenase E1 component (EC 1.2.4.2)	11
Carbohydrates	TCA Cycle	2-oxoglutarate dehydrogenase E1 component (EC 1.2.4.2)	11
Carbohydrates	Dehydrogenase complexes	2-oxoglutarate dehydrogenase E1 component (EC 1.2.4.2)	11
Carbohydrates	Citrate Metabolism KE3	2-oxoglutarate dehydrogenase E1 component (EC 1.2.4.2)	11
Carbohydrates	Citrate Metabolism KE4	2-oxoglutarate dehydrogenase E1 component (EC 1.2.4.2)	11
Carbohydrates	acinetobacter tca	2-oxoglutarate dehydrogenase E1 component (EC 1.2.4.2)	11
Carbohydrates	TCA cycle in plants	2-oxoglutarate dehydrogenase E1 component (EC 1.2.4.2)	11
Virulence	Mycobacterium virulence operon involved in DNA transcription	DNA-directed RNA polymerase beta' subunit (EC 2.7.7.6)	10
RNA Metabolism	RNA polymerase bacterial	DNA-directed RNA polymerase beta' subunit (EC 2.7.7.6)	10
Amino Acids and Derivatives	Glycine cleavage system	Glycine dehydrogenase [decarboxylating] (glycine cleavage system P protein) (EC 1.4.4.2)	10
Amino Acids and Derivatives	Glycine and Serine Utilization	Glycine dehydrogenase [decarboxylating] (glycine cleavage system P protein) (EC 1.4.4.2)	10
Carbohydrates	Folate-mediated one-carbon metabolism in plants	Glycine dehydrogenase [decarboxylating] (glycine cleavage system P protein) (EC 1.4.4.2)	10
Carbohydrates	Photorespiration (oxidative C2 cycle)	Glycine dehydrogenase [decarboxylating] (glycine cleavage system P protein) (EC 1.4.4.2)	10
Carbohydrates	Photorespiration (oxidative C2 cycle) in plants	Glycine dehydrogenase [decarboxylating] (glycine cleavage system P protein) (EC 1.4.4.2)	10
Cofactors, Vitamins, Prosthetic Groups, Pigments	BEY LIP	Glycine dehydrogenase [decarboxylating] (glycine cleavage system P protein) (EC 1.4.4.2)	10
Cofactors, Vitamins, Prosthetic Groups, Pigments	Lipoate transport	Glycine dehydrogenase [decarboxylating] (glycine cleavage system P protein) (EC 1.4.4.2)	10
Regulation and Cell signaling	cAMP signaling in bacteria	Predicted signal-transduction protein containing cAMP-binding and CBS domains	10
Respiration	Respiratory Complex I	NADH-ubiquinone oxidoreductase chain F (EC 1.6.5.3)	10
Miscellaneous	Metabolite repair	NADH-ubiquinone oxidoreductase chain F (EC 1.6.5.3)	10
Cofactors, Vitamins, Prosthetic Groups, Pigments	YgfZ	NADH-ubiquinone oxidoreductase chain F (EC 1.6.5.3)	10
DNA Metabolism	DNA repair, UvrABC system	Excinuclease ABC subunit A	10
Potassium metabolism	Potassium homeostasis	Potassium efflux system KefA protein	10
Carbohydrates	Serine-glyoxylate cycle	Methylmalonyl-CoA mutase (EC 5.4.99.2)	10
Carbohydrates	Propionyl-CoA to Succinyl-CoA Module	Methylmalonyl-CoA mutase (EC 5.4.99.2)	10
Amino Acids and Derivatives	Glycine and Serine Utilization	Serine hydroxymethyltransferase (EC 2.1.2.1)	10
Amino Acids and Derivatives	Sarcosine temp	Serine hydroxymethyltransferase (EC 2.1.2.1)	10
Cofactors, Vitamins, Prosthetic Groups, Pigments	Folate Biosynthesis	Serine hydroxymethyltransferase (EC 2.1.2.1)	10
Carbohydrates	Serine-glyoxylate cycle	Serine hydroxymethyltransferase (EC 2.1.2.1)	10
Amino Acids and Derivatives	Alanine, serine, glycine metabolism in plants	Serine hydroxymethyltransferase (EC 2.1.2.1)	10
Unclassified	PROSC YggS	Serine hydroxymethyltransferase (EC 2.1.2.1)	10
Amino Acids and Derivatives	Glycine Biosynthesis	Serine hydroxymethyltransferase (EC 2.1.2.1)	10
Amino Acids and Derivatives	Serine Biosynthesis	Serine hydroxymethyltransferase (EC 2.1.2.1)	10
Carbohydrates	Folate-mediated one-carbon metabolism in plants	Serine hydroxymethyltransferase (EC 2.1.2.1)	10
Carbohydrates	Photorespiration (oxidative C2 cycle) in plants	Serine hydroxymethyltransferase (EC 2.1.2.1)	10
Unclassified	YggSProC	Serine hydroxymethyltransferase (EC 2.1.2.1)	10
Amino Acids and Derivatives	Sarcosine oxidases, monomeric and heterotetrameric	Serine hydroxymethyltransferase (EC 2.1.2.1)	10
Cofactors, Vitamins, Prosthetic Groups, Pigments	Test - Folate	Serine hydroxymethyltransferase (EC 2.1.2.1)	10
Cofactors, Vitamins, Prosthetic Groups, Pigments	BEY LIP	Serine hydroxymethyltransferase (EC 2.1.2.1)	10
Carbohydrates	Photorespiration (oxidative C2 cycle)	Serine hydroxymethyltransferase (EC 2.1.2.1)	10
Cofactors, Vitamins, Prosthetic Groups, Pigments	5-FCL-like protein	Serine hydroxymethyltransferase (EC 2.1.2.1)	10
Carbohydrates	Fermentations: Mixed acid	Alcohol dehydrogenase (EC 1.1.1.1)	10
Fatty Acids, Lipids, and Isoprenoids	Glycerolipid and Glycerophospholipid Metabolism in Bacteria	Alcohol dehydrogenase (EC 1.1.1.1)	10
Unclassified	CBSS-195102.1.peg.963	Alcohol dehydrogenase (EC 1.1.1.1)	10
Carbohydrates	Acetyl-CoA biosynthesis in plants	Alcohol dehydrogenase (EC 1.1.1.1)	10
Carbohydrates	Fermentations: Lactate	Alcohol dehydrogenase (EC 1.1.1.1)	10
Carbohydrates	Acetone Butanol Ethanol Synthesis	Alcohol dehydrogenase (EC 1.1.1.1)	10
Carbohydrates	Sucrose metabolism in plants	Alcohol dehydrogenase (EC 1.1.1.1)	10
Cofactors, Vitamins, Prosthetic Groups, Pigments	5-FCL-like protein	Alcohol dehydrogenase (EC 1.1.1.1)	10
Carbohydrates	Fermentations in Streptococci	Alcohol dehydrogenase (EC 1.1.1.1)	10
Cell Division and Cell Cycle	Macromolecular synthesis operon	Carbamoyl-phosphate synthase large chain (EC 6.3.5.5)	9
Nucleosides and Nucleotides	Pyrimidine de novo biosynthesis in plants	Carbamoyl-phosphate synthase large chain (EC 6.3.5.5)	9
Unclassified	Family 02 Ca2+ P-type ATPase	Carbamoyl-phosphate synthase large chain (EC 6.3.5.5)	9
Nucleosides and Nucleotides	De Novo Pyrimidine Synthesis	Carbamoyl-phosphate synthase large chain (EC 6.3.5.5)	9
Metabolite damage and its repair or mitigation	RidA proteins copy with new groups	Carbamoyl-phosphate synthase large chain (EC 6.3.5.5)	9
Amino Acids and Derivatives	Arginine metabolism and urea cycle in plants	Carbamoyl-phosphate synthase large chain (EC 6.3.5.5)	9
Metabolite damage and its repair or mitigation	TN RidA: all subgroups, 981 genomes carbamoyl-P	Carbamoyl-phosphate synthase large chain (EC 6.3.5.5)	9
Metabolite damage and its repair or mitigation	RidA family in 981 representative prokaryotes	Carbamoyl-phosphate synthase large chain (EC 6.3.5.5)	9
Amino Acids and Derivatives	Valine degradation	Branched-chain alpha-keto acid dehydrogenase, E1 component, alpha subunit (EC 1.2.4.4)	9
Amino Acids and Derivatives	Isoleucine degradation	Branched-chain alpha-keto acid dehydrogenase, E1 component, alpha subunit (EC 1.2.4.4)	9
Carbohydrates	Dehydrogenase complexes	Branched-chain alpha-keto acid dehydrogenase, E1 component, alpha subunit (EC 1.2.4.4)	9
Amino Acids and Derivatives	Leucine Degradation and HMG-CoA Metabolism	Branched-chain alpha-keto acid dehydrogenase, E1 component, alpha subunit (EC 1.2.4.4)	9
Amino Acids and Derivatives	HMG-CoA	Branched-chain alpha-keto acid dehydrogenase, E1 component, alpha subunit (EC 1.2.4.4)	9
Amino Acids and Derivatives	Branched chain amino acid degradation regulons	Branched-chain alpha-keto acid dehydrogenase, E1 component, alpha subunit (EC 1.2.4.4)	9
Amino Acids and Derivatives	Branched-chain amino acid metabolism in plants	Branched-chain alpha-keto acid dehydrogenase, E1 component, alpha subunit (EC 1.2.4.4)	9
Unclassified	TN RidA: all subgroups, 981 genomes	Branched-chain alpha-keto acid dehydrogenase, E1 component, alpha subunit (EC 1.2.4.4)	9
Phages, Prophages, Transposable elements, Plasmids	Staphylococcal pathogenicity islands SaPI	Heat shock protein 60 family chaperone GroEL	9
Protein Metabolism	GroEL GroES	Heat shock protein 60 family chaperone GroEL	9
Virulence, Disease and Defense	MRSA analysis Oli	Heat shock protein 60 family chaperone GroEL	9
Stress Response	Oxygen stress response / Human gut microbiome	Thioredoxin reductase (EC 1.8.1.9)	9
Nucleosides and Nucleotides	pyrimidine conversions	Thioredoxin reductase (EC 1.8.1.9)	9
Protein Metabolism	Glycine reductase, sarcosine reductase and betaine reductase	Thioredoxin reductase (EC 1.8.1.9)	9
RNA Metabolism	Wyeosine-MimG Biosynthesis	Thioredoxin reductase (EC 1.8.1.9)	9
Sulfur Metabolism	Thioredoxin-disulfide reductase	Thioredoxin reductase (EC 1.8.1.9)	9
Membrane Transport	ABC transporter branched-chain amino acid (TC 3.A.1.4.1)	Branched-chain amino acid transport ATP-binding protein LivG (TC 3.A.1.4.1)	9
Carbohydrates	Glycerol and Glycerol-3-phosphate Uptake and Utilization	Glycerol-3-phosphate ABC transporter, periplasmic glycerol-3-phosphate-binding protein (TC 3.A.1.1.3)	9
Carbohydrates	Sugar utilization in Thermotogales	Glycerol-3-phosphate ABC transporter, periplasmic glycerol-3-phosphate-binding protein (TC 3.A.1.1.3)	9
Unclassified	Family 23 FUPA23 P-type ATPase	Glycerol-3-phosphate ABC transporter, periplasmic glycerol-3-phosphate-binding protein (TC 3.A.1.1.3)	9
Cofactors, Vitamins, Prosthetic Groups, Pigments	dcernst CoA Salvage	Ketol-acid reductoisomerase (EC 1.1.1.86)	9
Amino Acids and Derivatives	Branched-Chain Amino Acid Biosynthesis	Ketol-acid reductoisomerase (EC 1.1.1.86)	9
Cofactors, Vitamins, Prosthetic Groups, Pigments	dcernst CoA Salvage2	Ketol-acid reductoisomerase (EC 1.1.1.86)	9
Amino Acids and Derivatives	Branched-chain amino acid metabolism in plants	Ketol-acid reductoisomerase (EC 1.1.1.86)	9
Amino Acids and Derivatives	Khodge314 Isoleucine Biosynthesis	Ketol-acid reductoisomerase (EC 1.1.1.86)	9
Unclassified	CoA Test	Ketol-acid reductoisomerase (EC 1.1.1.86)	9
Cofactors, Vitamins, Prosthetic Groups, Pigments	Coenzyme A Biosynthesis	Ketol-acid reductoisomerase (EC 1.1.1.86)	9
Cofactors, Vitamins, Prosthetic Groups, Pigments	coA-FolK	Ketol-acid reductoisomerase (EC 1.1.1.86)	9
Amino Acids and Derivatives	Glutamine, glutamate, aspartate, asparagine metabolism in plants	Isocitrate dehydrogenase [NADP] (EC 1.1.1.42)	9
Carbohydrates	acinetobacter tca	Isocitrate dehydrogenase [NADP] (EC 1.1.1.42)	9
Cofactors, Vitamins, Prosthetic Groups, Pigments	5-FCL-like protein	Isocitrate dehydrogenase [NADP] (EC 1.1.1.42)	9
Carbohydrates	Quinones HGM	Isocitrate dehydrogenase [NADP] (EC 1.1.1.42)	9
Carbohydrates	TCA Cycle	Isocitrate dehydrogenase [NADP] (EC 1.1.1.42)	9
DNA Metabolism	CRISPRs	CRISPR-associated protein Cas1	9
Carbohydrates	Lactate utilization temp	Phosphoenolpyruvate carboxylase (EC 4.1.1.31)	8
Carbohydrates	Pyruvate metabolism I: anaplerotic reactions, PEP	Phosphoenolpyruvate carboxylase (EC 4.1.1.31)	8
Carbohydrates	Fermentations: Mixed acid	Phosphoenolpyruvate carboxylase (EC 4.1.1.31)	8
Amino Acids and Derivatives	Glutamine, glutamate, aspartate, asparagine metabolism in plants	Phosphoenolpyruvate carboxylase (EC 4.1.1.31)	8
Cofactors, Vitamins, Prosthetic Groups, Pigments	Biotin synthesis & utilization	Phosphoenolpyruvate carboxylase (EC 4.1.1.31)	8
Carbohydrates	Fermentations in Streptococci	Phosphoenolpyruvate carboxylase (EC 4.1.1.31)	8
Carbohydrates	Glycolysis and Gluconeogenesis in plants	Phosphoenolpyruvate carboxylase (EC 4.1.1.31)	8
Carbohydrates	Pyruvate metabolism I: anaplerotic reactions, PEP in Mycobacteria	Phosphoenolpyruvate carboxylase (EC 4.1.1.31)	8
Carbohydrates	Ethylmalonyl-CoA pathway of C2 assimilation, GJO	Malate synthase (EC 2.3.3.9)	8
Carbohydrates	Photorespiration (oxidative C2 cycle)	Malate synthase (EC 2.3.3.9)	8
Carbohydrates	TCA cycle in plants	Malate synthase (EC 2.3.3.9)	8
Carbohydrates	Glyoxylate bypass	Malate synthase (EC 2.3.3.9)	8
Carbohydrates	Photorespiration (oxidative C2 cycle) in plants	Malate synthase (EC 2.3.3.9)	8
Carbohydrates	Ethylmalonyl-CoA pathway of C2 assimilation	Malate synthase (EC 2.3.3.9)	8
Nucleosides and Nucleotides	Novel non-oxidative pathway of Uracil catabolism	Uracil phosphoribosyltransferase (EC 2.4.2.9)	8
Nucleosides and Nucleotides	pyrimidine conversions	Uracil phosphoribosyltransferase (EC 2.4.2.9)	8
Nucleosides and Nucleotides	De Novo Pyrimidine Synthesis	Uracil phosphoribosyltransferase (EC 2.4.2.9)	8
Protein Metabolism	Prolyl-tRNA synthetase associated editing enzymes	Aspartyl-tRNA synthetase (EC 6.1.1.12)	8
Protein Metabolism	tRNA synthetase relationships	Aspartyl-tRNA synthetase (EC 6.1.1.12)	8
Sulfur Metabolism	At5g37530 (CsdL protein family)	Aspartyl-tRNA synthetase (EC 6.1.1.12)	8
Protein Metabolism	EC 6.1.1.- Ligases forming aminoacyl-tRNA and related compounds	Aspartyl-tRNA synthetase (EC 6.1.1.12)	8
Protein Metabolism	tRNA aminoacylation, Asp and Asn	Aspartyl-tRNA synthetase (EC 6.1.1.12)	8
Respiration	CO Dehydrogenase	Carbon monoxide dehydrogenase large chain (EC 1.2.99.2)	8
Carbohydrates	TCA Cycle	Malate dehydrogenase (EC 1.1.1.37)	8
Miscellaneous	Metabolite repair	Malate dehydrogenase (EC 1.1.1.37)	8
Unclassified	CBSS-195102.1.peg.963	Malate dehydrogenase (EC 1.1.1.37)	8
Carbohydrates	Serine-glyoxylate cycle	Malate dehydrogenase (EC 1.1.1.37)	8
Carbohydrates	Glycolysis and Gluconeogenesis in plants	Malate dehydrogenase (EC 1.1.1.37)	8
Carbohydrates	Citrate Metabolism KE4	Malate dehydrogenase (EC 1.1.1.37)	8
Carbohydrates	Citrate Metabolism KE	Malate dehydrogenase (EC 1.1.1.37)	8
Carbohydrates	TCA cycle in plants	Malate dehydrogenase (EC 1.1.1.37)	8
Carbohydrates	acinetobacter tca	Malate dehydrogenase (EC 1.1.1.37)	8
Carbohydrates	Glyoxylate bypass	Malate dehydrogenase (EC 1.1.1.37)	8
Carbohydrates	Citrate Metabolism KE3	Malate dehydrogenase (EC 1.1.1.37)	8
Miscellaneous	YebC	Threonyl-tRNA synthetase (EC 6.1.1.3)	8
Protein Metabolism	EC 6.1.1.- Ligases forming aminoacyl-tRNA and related compounds	Threonyl-tRNA synthetase (EC 6.1.1.3)	8
Protein Metabolism	tRNA aminoacylation, Thr	Threonyl-tRNA synthetase (EC 6.1.1.3)	8
Protein Metabolism	tRNA synthetase relationships	Threonyl-tRNA synthetase (EC 6.1.1.3)	8
Carbohydrates	Calvin-Benson cycle	NAD-dependent glyceraldehyde-3-phosphate dehydrogenase (EC 1.2.1.12)	8
Carbohydrates	Glycolysis test	NAD-dependent glyceraldehyde-3-phosphate dehydrogenase (EC 1.2.1.12)	8
Carbohydrates	Sucrose metabolism in plants	NAD-dependent glyceraldehyde-3-phosphate dehydrogenase (EC 1.2.1.12)	8
Carbohydrates	Glycolysis and Gluconeogenesis in plants	NAD-dependent glyceraldehyde-3-phosphate dehydrogenase (EC 1.2.1.12)	8
Stress Response	Redox-dependent regulation of nucleus processes	NAD-dependent glyceraldehyde-3-phosphate dehydrogenase (EC 1.2.1.12)	8
Cofactors, Vitamins, Prosthetic Groups, Pigments	Pyridoxin (Vitamin B6) Biosynthesis	NAD-dependent glyceraldehyde-3-phosphate dehydrogenase (EC 1.2.1.12)	8
Cofactors, Vitamins, Prosthetic Groups, Pigments	Test Pyridoxin B6	NAD-dependent glyceraldehyde-3-phosphate dehydrogenase (EC 1.2.1.12)	8
Carbohydrates	Glycolysis and Gluconeogenesis	NAD-dependent glyceraldehyde-3-phosphate dehydrogenase (EC 1.2.1.12)	8
Carbohydrates	Entner-Doudoroff Pathway	NAD-dependent glyceraldehyde-3-phosphate dehydrogenase (EC 1.2.1.12)	8
Cofactors, Vitamins, Prosthetic Groups, Pigments	Thiamin Copy RZ	NAD-dependent glyceraldehyde-3-phosphate dehydrogenase (EC 1.2.1.12)	8
Carbohydrates	Sugar utilization in Thermotogales	NAD-dependent glyceraldehyde-3-phosphate dehydrogenase (EC 1.2.1.12)	8
Carbohydrates	Glycolysis and Gluconeogenesis in Streptococci	NAD-dependent glyceraldehyde-3-phosphate dehydrogenase (EC 1.2.1.12)	8
Unclassified	Heme LB	Translation elongation factor LepA	8
Stress Response	At5g63290	Translation elongation factor LepA	8
Unclassified	Heme and Siroheme Biosynthesis	Translation elongation factor LepA	8
Protein Metabolism	Universal GTPases	Translation elongation factor LepA	8
Protein Metabolism	Translation elongation factors bacterial	Translation elongation factor LepA	8
RNA Metabolism	RtcB RtcA	Translation elongation factor LepA	8
Stress Response	Heat shock dnaK gene cluster extended	Translation elongation factor LepA	8
Miscellaneous	EC 6.3.4.- Ligases that form carbon-nitrogen bonds	CTP synthase (EC 6.3.4.2)	8
Nucleosides and Nucleotides	Pyrimidine de novo biosynthesis in plants	CTP synthase (EC 6.3.4.2)	8
Nucleosides and Nucleotides	pyrimidine conversions	CTP synthase (EC 6.3.4.2)	8
DNA Metabolism	Type I Restriction-Modification	Type I restriction-modification system, restriction subunit R (EC 3.1.21.3)	8
Virulence, Disease and Defense	MRSA analysis Oli	Type I restriction-modification system, restriction subunit R (EC 3.1.21.3)	8
DNA Metabolism	Restriction-Modification System	Type I restriction-modification system, restriction subunit R (EC 3.1.21.3)	8
Amino Acids and Derivatives	Arginine metabolism and urea cycle in plants	Acetylornithine aminotransferase (EC 2.6.1.11)	8
Metabolite damage and its repair or mitigation	RidA family in 981 representative prokaryotes	Acetylornithine aminotransferase (EC 2.6.1.11)	8
Amino Acids and Derivatives	Evolution of Proline Biosynthesis (for review by Fichman et al)	Acetylornithine aminotransferase (EC 2.6.1.11)	8
Unclassified	PROSC YggS	Acetylornithine aminotransferase (EC 2.6.1.11)	8
Amino Acids and Derivatives	Arginine Biosynthesis extended	Acetylornithine aminotransferase (EC 2.6.1.11)	8
Miscellaneous	Omega-amidase KE2	Acetylornithine aminotransferase (EC 2.6.1.11)	8
Metabolite damage and its repair or mitigation	TN RidA: all subgroups, 981 genomes carbamoyl-P	Acetylornithine aminotransferase (EC 2.6.1.11)	8
Carbohydrates	Sugar utilization in Thermotogales	Ribokinase (EC 2.7.1.15)	8
Carbohydrates	Deoxyribose and Deoxynucleoside Catabolism	Ribokinase (EC 2.7.1.15)	8
Carbohydrates	D-ribose utilization	Ribokinase (EC 2.7.1.15)	8
RNA Metabolism	Queuosine-Archaeosine Biosynthesis	Permease of the drug/metabolite transporter (DMT) superfamily	8
RNA Metabolism	Test Q	Permease of the drug/metabolite transporter (DMT) superfamily	8
RNA Metabolism	Queuosine exploration RZ	Permease of the drug/metabolite transporter (DMT) superfamily	8
DNA Metabolism	DNA-replication	Transcription-repair coupling factor	8
RNA Metabolism	Transcription factors bacterial	Transcription-repair coupling factor	8
Dormancy and Sporulation	Sporulation Cluster	Transcription-repair coupling factor	8
Protein Metabolism	Ribosome SSU bacterial	SSU ribosomal protein S1p	8
Amino Acids and Derivatives	Common Pathway For Synthesis of Aromatic Compounds (DAHP synthase to chorismate)	2-keto-3-deoxy-D-arabino-heptulosonate-7-phosphate synthase I beta (EC 2.5.1.54)	8
Amino Acids and Derivatives	Chorismate biosynthesis in Streptococci	2-keto-3-deoxy-D-arabino-heptulosonate-7-phosphate synthase I beta (EC 2.5.1.54)	8
Amino Acids and Derivatives	Chorismate Synthesis	2-keto-3-deoxy-D-arabino-heptulosonate-7-phosphate synthase I beta (EC 2.5.1.54)	8
Miscellaneous	Omega-amidase KE2	2-keto-3-deoxy-D-arabino-heptulosonate-7-phosphate synthase I beta (EC 2.5.1.54)	8
Amino Acids and Derivatives	MethanopterinAromatic	2-keto-3-deoxy-D-arabino-heptulosonate-7-phosphate synthase I beta (EC 2.5.1.54)	8
Carbohydrates	Glycolysis and Gluconeogenesis in Streptococci	Phosphoenolpyruvate synthase (EC 2.7.9.2)	7
Cofactors, Vitamins, Prosthetic Groups, Pigments	Methanofuran erick jmorales	Phosphoenolpyruvate synthase (EC 2.7.9.2)	7
Carbohydrates	Sucrose metabolism in plants	Phosphoenolpyruvate synthase (EC 2.7.9.2)	7
Carbohydrates	Glycolysis test	Phosphoenolpyruvate synthase (EC 2.7.9.2)	7
Cofactors, Vitamins, Prosthetic Groups, Pigments	Methanofuran	Phosphoenolpyruvate synthase (EC 2.7.9.2)	7
Carbohydrates	Pyruvate metabolism I: anaplerotic reactions, PEP	Phosphoenolpyruvate synthase (EC 2.7.9.2)	7
Carbohydrates	Glycolysis and Gluconeogenesis in plants	Phosphoenolpyruvate synthase (EC 2.7.9.2)	7
Carbohydrates	Glycolysis and Gluconeogenesis	Phosphoenolpyruvate synthase (EC 2.7.9.2)	7
Carbohydrates	Glycolysis and Gluconeogenesis, including Archaeal enzymes	Phosphoenolpyruvate synthase (EC 2.7.9.2)	7
Carbohydrates	Pyruvate metabolism I: anaplerotic reactions, PEP in Mycobacteria	Phosphoenolpyruvate synthase (EC 2.7.9.2)	7
Respiration	Anaerobic respiratory reductases	Butyryl-CoA dehydrogenase (EC 1.3.99.2)	7
Carbohydrates	Isobutyryl-CoA to Propionyl-CoA Module	Butyryl-CoA dehydrogenase (EC 1.3.99.2)	7
Amino Acids and Derivatives	Lysine fermentation MCB 432	Butyryl-CoA dehydrogenase (EC 1.3.99.2)	7
Amino Acids and Derivatives	Valine degradation	Butyryl-CoA dehydrogenase (EC 1.3.99.2)	7
Carbohydrates	Butanol Biosynthesis	Butyryl-CoA dehydrogenase (EC 1.3.99.2)	7
Fatty Acids, Lipids, and Isoprenoids	Fatty acid degradation regulons	Butyryl-CoA dehydrogenase (EC 1.3.99.2)	7
Amino Acids and Derivatives	Isoleucine degradation	Butyryl-CoA dehydrogenase (EC 1.3.99.2)	7
Carbohydrates	Acetone Butanol Ethanol Synthesis	Butyryl-CoA dehydrogenase (EC 1.3.99.2)	7
Amino Acids and Derivatives	Lysine fermentation	Butyryl-CoA dehydrogenase (EC 1.3.99.2)	7
Carbohydrates	Acetyl-CoA fermentation to Butyrate	Butyryl-CoA dehydrogenase (EC 1.3.99.2)	7
Cofactors, Vitamins, Prosthetic Groups, Pigments	5-FCL-like protein	Butyryl-CoA dehydrogenase (EC 1.3.99.2)	7
Protein Metabolism	Ribosomal protein S12p Asp methylthiotransferase	Ribosomal protein S12p Asp88 (E. coli) methylthiotransferase	7
RNA Metabolism	Methylthiotransferases	Ribosomal protein S12p Asp88 (E. coli) methylthiotransferase	7
Protein Metabolism	Translation elongation factors bacterial	Translation elongation factor Tu	7
Protein Metabolism	Universal GTPases	Translation elongation factor Tu	7
Virulence	Mycobacterium virulence operon involved in protein synthesis (SSU ribosomal proteins)	Translation elongation factor Tu	7
Virulence	Mycobacterium virulence operon involved in fatty acids biosynthesis	Propionyl-CoA carboxylase beta chain (EC 6.4.1.3)	7
Carbohydrates	Serine-glyoxylate cycle	Propionyl-CoA carboxylase beta chain (EC 6.4.1.3)	7
Carbohydrates	acinetobacter tca	Aconitate hydratase (EC 4.2.1.3)	7
Unclassified	Family 23 FUPA23 P-type ATPase	Aconitate hydratase (EC 4.2.1.3)	7
Carbohydrates	Glyoxylate bypass	Aconitate hydratase (EC 4.2.1.3)	7
Carbohydrates	Serine-glyoxylate cycle	Aconitate hydratase (EC 4.2.1.3)	7
Carbohydrates	Propionate-CoA to Succinate Module	Aconitate hydratase (EC 4.2.1.3)	7
Miscellaneous	YgfZ-Fe-S	Aconitate hydratase (EC 4.2.1.3)	7
Carbohydrates	Quinones HGM	Aconitate hydratase (EC 4.2.1.3)	7
Carbohydrates	TCA Cycle	Aconitate hydratase (EC 4.2.1.3)	7
Cofactors, Vitamins, Prosthetic Groups, Pigments	YgfZ	Aconitate hydratase (EC 4.2.1.3)	7
Amino Acids and Derivatives	Glutamine, glutamate, aspartate, asparagine metabolism in plants	Aconitate hydratase (EC 4.2.1.3)	7
Carbohydrates	TCA cycle in plants	Aconitate hydratase (EC 4.2.1.3)	7
Unclassified	CBSS-195102.1.peg.963	Putrescine transport ATP-binding protein PotA (TC 3.A.1.11.1)	7
Amino Acids and Derivatives	Polyamine Metabolism	Putrescine transport ATP-binding protein PotA (TC 3.A.1.11.1)	7
Nucleosides and Nucleotides	pyrimidine conversions	Thymidylate kinase (EC 2.7.4.9)	7
Carbohydrates	Sugar utilization in Thermotogales	Maltose/maltodextrin ABC transporter, substrate binding periplasmic protein MalE	7
Carbohydrates	Alpha-Amylase locus in Streptocococcus	Maltose/maltodextrin ABC transporter, substrate binding periplasmic protein MalE	7
Motility and Chemotaxis	Bacterial Chemotaxis	Maltose/maltodextrin ABC transporter, substrate binding periplasmic protein MalE	7
Carbohydrates	Maltose and Maltodextrin Utilization	Maltose/maltodextrin ABC transporter, substrate binding periplasmic protein MalE	7
Amino Acids and Derivatives	Arginine metabolism and urea cycle in plants	Acetylglutamate kinase (EC 2.7.2.8)	7
Metabolite damage and its repair or mitigation	RidA family in 981 representative prokaryotes	Acetylglutamate kinase (EC 2.7.2.8)	7
Amino Acids and Derivatives	Evolution of Proline Biosynthesis (for review by Fichman et al)	Acetylglutamate kinase (EC 2.7.2.8)	7
Amino Acids and Derivatives	Arginine Biosynthesis extended	Acetylglutamate kinase (EC 2.7.2.8)	7
Miscellaneous	Omega-amidase KE2	Acetylglutamate kinase (EC 2.7.2.8)	7
Metabolite damage and its repair or mitigation	TN RidA: all subgroups, 981 genomes carbamoyl-P	Acetylglutamate kinase (EC 2.7.2.8)	7
DNA Metabolism	DNA repair, UvrABC system	Excinuclease ABC subunit B	7
Unclassified	CBSS-227321.4.peg.3751	Branched-chain amino acid transport ATP-binding protein LivF (TC 3.A.1.4.1)	7
Membrane Transport	ABC transporter branched-chain amino acid (TC 3.A.1.4.1)	Branched-chain amino acid transport ATP-binding protein LivF (TC 3.A.1.4.1)	7
Membrane Transport	ABC transporter branched-chain amino acid (TC 3.A.1.4.1)	Branched-chain amino acid transport system permease protein LivM (TC 3.A.1.4.1)	7
Cofactors, Vitamins, Prosthetic Groups, Pigments	Experimental ThMP RZ	Thiazole biosynthesis protein ThiG	7
Cofactors, Vitamins, Prosthetic Groups, Pigments	Thiamin biosynthesis	Thiazole biosynthesis protein ThiG	7
Cofactors, Vitamins, Prosthetic Groups, Pigments	Thiamin biosynthesis LDP	Thiazole biosynthesis protein ThiG	7
Cofactors, Vitamins, Prosthetic Groups, Pigments	Test - Thiamin	Thiazole biosynthesis protein ThiG	7
Cofactors, Vitamins, Prosthetic Groups, Pigments	Thiamin biosynthesis -ThMP phosphatase	Thiazole biosynthesis protein ThiG	7
Miscellaneous	COG2363	Thiazole biosynthesis protein ThiG	7
Cofactors, Vitamins, Prosthetic Groups, Pigments	CLO thiaminPP biosynthesis	Thiazole biosynthesis protein ThiG	7
Thiamin	Thiamin HMP	Thiazole biosynthesis protein ThiG	7
Thiamin	ThiD ThiE fusions	Thiazole biosynthesis protein ThiG	7
Cofactors, Vitamins, Prosthetic Groups, Pigments	Thiamin Copy RZ	Thiazole biosynthesis protein ThiG	7
Carbohydrates	Pyruvate metabolism II: acetyl-CoA, acetogenesis from pyruvate	Acetate permease ActP (cation/acetate symporter)	7
Protein Metabolism	Protein Acetylation and Deacetylation in Bacteria	Acetate permease ActP (cation/acetate symporter)	7
Phosphorus Metabolism	P uptake (cyanobacteria)	Alkaline phosphatase (EC 3.1.3.1)	7
Phosphorus Metabolism	Phosphate metabolism	Alkaline phosphatase (EC 3.1.3.1)	7
Protein Metabolism	Proteolysis in bacteria, ATP-dependent	ClpB protein	7
Membrane Transport	T6SS BR	ClpB protein	7
Protein Metabolism	Protein chaperones	ClpB protein	7
Membrane Transport	Type VI secretion systems	ClpB protein	7
Protein Metabolism	Proteolysis in bacteria, ATP-dependent	ATP-dependent protease La (EC 3.4.21.53) Type I	7
Protein Metabolism	Proteasome bacterial	ATP-dependent protease La (EC 3.4.21.53) Type I	7
Cell Wall and Capsule	Peptidoglycan Biosynthesis	N-acetylglucosamine-1-phosphate uridyltransferase (EC 2.7.7.23)	7
Miscellaneous	IojapClusters	N-acetylglucosamine-1-phosphate uridyltransferase (EC 2.7.7.23)	7
Regulation and Cell signaling	Iojap	N-acetylglucosamine-1-phosphate uridyltransferase (EC 2.7.7.23)	7
Cell Wall and Capsule	Sialic Acid Metabolism	N-acetylglucosamine-1-phosphate uridyltransferase (EC 2.7.7.23)	7
Cell Wall and Capsule	UDP-N-acetylmuramate from Fructose-6-phosphate Biosynthesis	N-acetylglucosamine-1-phosphate uridyltransferase (EC 2.7.7.23)	7
Unclassified	PROSC YggS	N-acetylglucosamine-1-phosphate uridyltransferase (EC 2.7.7.23)	7
Fatty Acids, Lipids, and Isoprenoids	Polyhydroxybutyrate metabolism	D-beta-hydroxybutyrate dehydrogenase (EC 1.1.1.30)	7
Cofactors, Vitamins, Prosthetic Groups, Pigments	Pyridoxin (Vitamin B6) Biosynthesis	D-3-phosphoglycerate dehydrogenase (EC 1.1.1.95)	7
Miscellaneous	COG0277	D-3-phosphoglycerate dehydrogenase (EC 1.1.1.95)	7
Cofactors, Vitamins, Prosthetic Groups, Pigments	Test Pyridoxin B6	D-3-phosphoglycerate dehydrogenase (EC 1.1.1.95)	7
Amino Acids and Derivatives	Serine Biosynthesis	D-3-phosphoglycerate dehydrogenase (EC 1.1.1.95)	7
Amino Acids and Derivatives	Alanine, serine, glycine metabolism in plants	D-3-phosphoglycerate dehydrogenase (EC 1.1.1.95)	7
Miscellaneous	Metabolite repair	D-3-phosphoglycerate dehydrogenase (EC 1.1.1.95)	7
Amino Acids and Derivatives	Glycine and Serine Utilization	D-3-phosphoglycerate dehydrogenase (EC 1.1.1.95)	7
Carbohydrates	TCA cycle in plants	Fumarate hydratase class II (EC 4.2.1.2)	7
Carbohydrates	acinetobacter tca	Fumarate hydratase class II (EC 4.2.1.2)	7
Unclassified	Family 23 FUPA23 P-type ATPase	Fumarate hydratase class II (EC 4.2.1.2)	7
Unclassified	Family 02 Ca2+ P-type ATPase	Fumarate hydratase class II (EC 4.2.1.2)	7
Carbohydrates	TCA Cycle	Fumarate hydratase class II (EC 4.2.1.2)	7
Virulence	Monika MRSA	Undecaprenyl-phosphate N-acetylglucosaminyl 1-phosphate transferase (EC 2.7.8.-)	7
Virulence	Methicillin resistance in Staphylococci	Undecaprenyl-phosphate N-acetylglucosaminyl 1-phosphate transferase (EC 2.7.8.-)	7
Cell Wall and Capsule	Teichoic and lipoteichoic acids biosynthesis	Undecaprenyl-phosphate N-acetylglucosaminyl 1-phosphate transferase (EC 2.7.8.-)	7
Protein Metabolism	Single-copy ribosomal proteins	SSU ribosomal protein S7p (S5e)	7
Virulence	Mycobacterium virulence operon involved in protein synthesis (SSU ribosomal proteins)	SSU ribosomal protein S7p (S5e)	7
Protein Metabolism	Ribosome SSU bacterial	SSU ribosomal protein S7p (S5e)	7
Respiration	Terminal cytochrome C oxidases	Cytochrome c oxidase polypeptide III (EC 1.9.3.1)	6
Respiration	Respiration / HGM	Cytochrome c oxidase polypeptide III (EC 1.9.3.1)	6
Respiration	Respiration / Human gut microbiome	Cytochrome c oxidase polypeptide III (EC 1.9.3.1)	6
Respiration	Respiration HGM	Cytochrome c oxidase polypeptide III (EC 1.9.3.1)	6
Mitochondrial electron transport system in plants	Respiratory complex IV (terminal cytochrome c oxidase) in plants	Cytochrome c oxidase polypeptide III (EC 1.9.3.1)	6
Cofactors, Vitamins, Prosthetic Groups, Pigments	NAD consumption	DNA ligase (EC 6.5.1.2)	6
Cofactors, Vitamins, Prosthetic Groups, Pigments	NAD and NADP cofactor biosynthesis global	DNA ligase (EC 6.5.1.2)	6
DNA Metabolism	DNA Repair Base Excision	DNA ligase (EC 6.5.1.2)	6
Amino Acids and Derivatives	Tryptophan synthesis	Tryptophan synthase beta chain (EC 4.2.1.20)	6
Cofactors, Vitamins, Prosthetic Groups, Pigments	Folate Tryp Chlamydiae	Tryptophan synthase beta chain (EC 4.2.1.20)	6
Amino Acids and Derivatives	Tryptophan metabolism in plants	Tryptophan synthase beta chain (EC 4.2.1.20)	6
Secondary Metabolism	Auxin biosynthesis	Tryptophan synthase beta chain (EC 4.2.1.20)	6
Amino Acids and Derivatives	Tryptophan biosynthesis in Streptococci	Tryptophan synthase beta chain (EC 4.2.1.20)	6
Unclassified	Chorismate: Intermediate for synthesis of Tryptophan, PAPA antibiotics, PABA, 3-hydroxyanthranilate and more.	Tryptophan synthase beta chain (EC 4.2.1.20)	6
Unclassified	YggSProC	Cell division protein FtsA	6
Cell Division and Cell Cycle	Bacterial Cytoskeleton	Cell division protein FtsA	6
Carbohydrates	Folate-mediated one-carbon metabolism in plants	Aminomethyltransferase (glycine cleavage system T protein) (EC 2.1.2.10)	6
Carbohydrates	Photorespiration (oxidative C2 cycle)	Aminomethyltransferase (glycine cleavage system T protein) (EC 2.1.2.10)	6
Carbohydrates	Photorespiration (oxidative C2 cycle) in plants	Aminomethyltransferase (glycine cleavage system T protein) (EC 2.1.2.10)	6
Miscellaneous	YgfZ-Fe-S	Aminomethyltransferase (glycine cleavage system T protein) (EC 2.1.2.10)	6
Amino Acids and Derivatives	Glycine cleavage system	Aminomethyltransferase (glycine cleavage system T protein) (EC 2.1.2.10)	6
Amino Acids and Derivatives	Glycine and Serine Utilization	Aminomethyltransferase (glycine cleavage system T protein) (EC 2.1.2.10)	6
Cofactors, Vitamins, Prosthetic Groups, Pigments	YgfZ	Aminomethyltransferase (glycine cleavage system T protein) (EC 2.1.2.10)	6
Respiration	Carbon monoxide dehydrogenase maturation factors	carbon monoxide dehydrogenase D protein	6
Respiration	CO Dehydrogenase	carbon monoxide dehydrogenase D protein	6
RNA Metabolism	tRNA modification Archaea	tRNA-i(6)A37 methylthiotransferase	6
Miscellaneous	YgfZ-Fe-S	tRNA-i(6)A37 methylthiotransferase	6
Protein Metabolism	Ribosomal protein S12p Asp methylthiotransferase	tRNA-i(6)A37 methylthiotransferase	6
RNA Metabolism	tRNA mods Archaea	tRNA-i(6)A37 methylthiotransferase	6
Cofactors, Vitamins, Prosthetic Groups, Pigments	YgfZ	tRNA-i(6)A37 methylthiotransferase	6
RNA Metabolism	Methylthiotransferases	tRNA-i(6)A37 methylthiotransferase	6
RNA Metabolism	tRNA processing	tRNA-i(6)A37 methylthiotransferase	6
Phages, Prophages, Transposable elements	Phage capsid proteins	Phage capsid and scaffold	6
Phages, Prophages, Transposable elements, Plasmids	Phage head and packaging	Phage capsid and scaffold	6
Carbohydrates	D-mannitol and D-mannose degradation in plants	Mannose-6-phosphate isomerase (EC 5.3.1.8)	6
Carbohydrates	Sugar utilization in Thermotogales	Mannose-6-phosphate isomerase (EC 5.3.1.8)	6
Cell Wall and Capsule	Alginate metabolism	Mannose-6-phosphate isomerase (EC 5.3.1.8)	6
Cell Wall and Capsule	Brucella Wbk Region and LPS genes	Mannose-6-phosphate isomerase (EC 5.3.1.8)	6
Carbohydrates	Mannose Metabolism	Mannose-6-phosphate isomerase (EC 5.3.1.8)	6
Stress Response	Gycosylglycerates	Mannose-6-phosphate isomerase (EC 5.3.1.8)	6
Nucleotide sugars	GDP-sugars biosynthesis and interconversions in plants	Mannose-6-phosphate isomerase (EC 5.3.1.8)	6
Membrane Transport	ABC transporter dipeptide (TC 3.A.1.5.2)	Dipeptide transport system permease protein DppB (TC 3.A.1.5.2)	6
Unclassified	Family 23 FUPA23 P-type ATPase	Dipeptide transport system permease protein DppB (TC 3.A.1.5.2)	6
Unclassified	CBSS-195102.1.peg.963	Dipeptide transport system permease protein DppB (TC 3.A.1.5.2)	6
Respiration	ATP Synthases HGM	ATP synthase beta chain (EC 3.6.3.14)	6
Mitochondrial electron transport system in plants	F0F1-type ATP synthase in plants (mitochondrial)	ATP synthase beta chain (EC 3.6.3.14)	6
Respiration	F0F1-type ATP synthase	ATP synthase beta chain (EC 3.6.3.14)	6
Virulence	Legionella pneumophila Potential Resistome	DNA gyrase subunit B (EC 5.99.1.3)	6
Virulence	Resistance to fluoroquinolones	DNA gyrase subunit B (EC 5.99.1.3)	6
DNA Metabolism	DNA topoisomerases, Type II, ATP-dependent	DNA gyrase subunit B (EC 5.99.1.3)	6
Amino Acids and Derivatives	HMG-CoA	Dihydrolipoamide acyltransferase component of branched-chain alpha-keto acid dehydrogenase complex (EC 2.3.1.168)	6
Amino Acids and Derivatives	Branched chain amino acid degradation regulons	Dihydrolipoamide acyltransferase component of branched-chain alpha-keto acid dehydrogenase complex (EC 2.3.1.168)	6
Amino Acids and Derivatives	Branched-chain amino acid metabolism in plants	Dihydrolipoamide acyltransferase component of branched-chain alpha-keto acid dehydrogenase complex (EC 2.3.1.168)	6
Cofactors, Vitamins, Prosthetic Groups, Pigments	BEY LIP	Dihydrolipoamide acyltransferase component of branched-chain alpha-keto acid dehydrogenase complex (EC 2.3.1.168)	6
Amino Acids and Derivatives	Valine degradation	Dihydrolipoamide acyltransferase component of branched-chain alpha-keto acid dehydrogenase complex (EC 2.3.1.168)	6
Cofactors, Vitamins, Prosthetic Groups, Pigments	Lipoate transport	Dihydrolipoamide acyltransferase component of branched-chain alpha-keto acid dehydrogenase complex (EC 2.3.1.168)	6
Amino Acids and Derivatives	Isoleucine degradation	Dihydrolipoamide acyltransferase component of branched-chain alpha-keto acid dehydrogenase complex (EC 2.3.1.168)	6
Carbohydrates	Dehydrogenase complexes	Dihydrolipoamide acyltransferase component of branched-chain alpha-keto acid dehydrogenase complex (EC 2.3.1.168)	6
Amino Acids and Derivatives	Leucine Degradation and HMG-CoA Metabolism	Dihydrolipoamide acyltransferase component of branched-chain alpha-keto acid dehydrogenase complex (EC 2.3.1.168)	6
Membrane Transport	Tricarboxylate transport system	Tricarboxylate transport membrane protein TctA	6
Fatty Acids, Lipids, and Isoprenoids	Fatty acid biosynthesis in plants (plastidial)	Biotin carboxylase of acetyl-CoA carboxylase (EC 6.3.4.14)	6
Fatty Acids, Lipids, and Isoprenoids	Acetyl-CoA carboxylase complexes in plants	Biotin carboxylase of acetyl-CoA carboxylase (EC 6.3.4.14)	6
Cofactors, Vitamins, Prosthetic Groups, Pigments	Biotin synthesis & utilization	Biotin carboxylase of acetyl-CoA carboxylase (EC 6.3.4.14)	6
Miscellaneous	EC 6.3.4.- Ligases that form carbon-nitrogen bonds	Biotin carboxylase of acetyl-CoA carboxylase (EC 6.3.4.14)	6
Fatty Acids, Lipids, and Isoprenoids	Fatty Acid Biosynthesis FASII	Biotin carboxylase of acetyl-CoA carboxylase (EC 6.3.4.14)	6
Secondary Metabolism	Alkane biosynthesis in bacteria	Acetyl-coenzyme A carboxyl transferase alpha chain (EC 6.4.1.2)	6
Fatty Acids, Lipids, and Isoprenoids	Acetyl-CoA carboxylase complexes in plants	Acetyl-coenzyme A carboxyl transferase alpha chain (EC 6.4.1.2)	6
Fatty Acids, Lipids, and Isoprenoids	Fatty acid biosynthesis in plants (plastidial)	Acetyl-coenzyme A carboxyl transferase alpha chain (EC 6.4.1.2)	6
Fatty Acids, Lipids, and Isoprenoids	Fatty Acid Biosynthesis FASII	Acetyl-coenzyme A carboxyl transferase alpha chain (EC 6.4.1.2)	6
Central metabolism	EC 6.4.1.- Ligases that form carbon-carbon bonds	Acetyl-coenzyme A carboxyl transferase alpha chain (EC 6.4.1.2)	6
Phosphorus Metabolism	High affinity phosphate transporter and control of PHO regulon	Phosphate regulon transcriptional regulatory protein PhoB (SphR)	6
Phosphorus Metabolism	Phosphate metabolism	Phosphate regulon transcriptional regulatory protein PhoB (SphR)	6
Respiration	Respiratory Complex I	NADH-ubiquinone oxidoreductase chain G (EC 1.6.5.3)	6
RNA Metabolism	Transcription factors bacterial	Transcription termination factor Rho	6
Transcriptional regulation	CarD	Transcription termination factor Rho	6
Metabolite damage and its repair or mitigation	RidA proteins copy with new groups	N-carbamoyl-L-amino acid hydrolase (EC 3.5.1.87)	6
Nucleosides and Nucleotides	Hydantoin metabolism	N-carbamoyl-L-amino acid hydrolase (EC 3.5.1.87)	6
Protein Metabolism	Protein chaperones	Chaperone protein DnaK	6
Stress Response	Heat shock dnaK gene cluster extended	Chaperone protein DnaK	6
Stress Response	At5g63290	Chaperone protein DnaK	6
Carbohydrates	Sugar utilization in Thermotogales	Beta-glucosidase (EC 3.2.1.21)	6
Carbohydrates	Glycolysis and Gluconeogenesis in Streptococci	Beta-glucosidase (EC 3.2.1.21)	6
Carbohydrates	Beta-Glucoside Metabolism	Beta-glucosidase (EC 3.2.1.21)	6
Carbohydrates	Fructooligosaccharides(FOS) and Raffinose Utilization	Beta-glucosidase (EC 3.2.1.21)	6
Amino Acids and Derivatives	Arginine Biosynthesis extended	Argininosuccinate lyase (EC 4.3.2.1)	6
Metabolite damage and its repair or mitigation	TN RidA: all subgroups, 981 genomes carbamoyl-P	Argininosuccinate lyase (EC 4.3.2.1)	6
Amino Acids and Derivatives	Arginine metabolism and urea cycle in plants	Argininosuccinate lyase (EC 4.3.2.1)	6
Amino Acids and Derivatives	Evolution of Proline Biosynthesis (for review by Fichman et al)	Argininosuccinate lyase (EC 4.3.2.1)	6
Metabolite damage and its repair or mitigation	RidA family in 981 representative prokaryotes	Argininosuccinate lyase (EC 4.3.2.1)	6
Cofactors, Vitamins, Prosthetic Groups, Pigments	Test Pyridoxin B6	1-deoxy-D-xylulose 5-phosphate synthase (EC 2.2.1.7)	6
Fatty Acids, Lipids, and Isoprenoids	Isoprenoid Biosynthesis	1-deoxy-D-xylulose 5-phosphate synthase (EC 2.2.1.7)	6
Thiamin	ThiD ThiE fusions	1-deoxy-D-xylulose 5-phosphate synthase (EC 2.2.1.7)	6
Cofactors, Vitamins, Prosthetic Groups, Pigments	Thiamin biosynthesis	1-deoxy-D-xylulose 5-phosphate synthase (EC 2.2.1.7)	6
Cofactors, Vitamins, Prosthetic Groups, Pigments	Test - Thiamin	1-deoxy-D-xylulose 5-phosphate synthase (EC 2.2.1.7)	6
Fatty Acids, Lipids, and Isoprenoids	Nonmevalonate Branch of Isoprenoid Biosynthesis	1-deoxy-D-xylulose 5-phosphate synthase (EC 2.2.1.7)	6
Unclassified	Family 23 FUPA23 P-type ATPase	1-deoxy-D-xylulose 5-phosphate synthase (EC 2.2.1.7)	6
Cofactors, Vitamins, Prosthetic Groups, Pigments	Thiamin biosynthesis LDP	1-deoxy-D-xylulose 5-phosphate synthase (EC 2.2.1.7)	6
Cofactors, Vitamins, Prosthetic Groups, Pigments	Pyridoxin (Vitamin B6) Biosynthesis	1-deoxy-D-xylulose 5-phosphate synthase (EC 2.2.1.7)	6
Cofactors, Vitamins, Prosthetic Groups, Pigments	Thiamin Copy RZ	1-deoxy-D-xylulose 5-phosphate synthase (EC 2.2.1.7)	6
Fatty Acids, Lipids, and Isoprenoids	Isoprenoid biosynthesis in plants, nonmevalonate branch	1-deoxy-D-xylulose 5-phosphate synthase (EC 2.2.1.7)	6
Cofactors, Vitamins, Prosthetic Groups, Pigments	CLO thiaminPP biosynthesis	1-deoxy-D-xylulose 5-phosphate synthase (EC 2.2.1.7)	6
RNA Metabolism	Transcription factors bacterial	Transcription termination protein NusA	6
Protein Metabolism	Translation initiation factors bacterial	Translation initiation factor 2	6
Protein Metabolism	Translation initiation factors eukaryotic and archaeal	Translation initiation factor 2	6
Protein Metabolism	Universal GTPases	Translation initiation factor 2	6
Predictions based on plant-prokaryote comparative analysis	At3g21300	tRNA (uracil(54)-C5)-methyltransferase (EC 2.1.1.35)	6
Carbohydrates	Sugar utilization in Thermotogales	Alpha-galactosidase (EC 3.2.1.22)	6
Carbohydrates	Fructooligosaccharides(FOS) and Raffinose Utilization	Alpha-galactosidase (EC 3.2.1.22)	6
Carbohydrates	Lactose and Galactose Uptake and Utilization	Alpha-galactosidase (EC 3.2.1.22)	6
Carbohydrates	Melibiose degradation in plants	Alpha-galactosidase (EC 3.2.1.22)	6
Carbohydrates	Melibiose Utilization	Alpha-galactosidase (EC 3.2.1.22)	6
Central metabolism	EC 6.4.1.- Ligases that form carbon-carbon bonds	Methylcrotonyl-CoA carboxylase carboxyl transferase subunit (EC 6.4.1.4)	6
Amino Acids and Derivatives	HMG CoA Synthesis	Methylcrotonyl-CoA carboxylase carboxyl transferase subunit (EC 6.4.1.4)	6
Carbohydrates	Serine-glyoxylate cycle	Methylcrotonyl-CoA carboxylase carboxyl transferase subunit (EC 6.4.1.4)	6
Carbohydrates	Citrate Metabolism KE	Methylcrotonyl-CoA carboxylase carboxyl transferase subunit (EC 6.4.1.4)	6
Amino Acids and Derivatives	Leucine Degradation and HMG-CoA Metabolism	Methylcrotonyl-CoA carboxylase carboxyl transferase subunit (EC 6.4.1.4)	6
Amino Acids and Derivatives	HMG-CoA	Methylcrotonyl-CoA carboxylase carboxyl transferase subunit (EC 6.4.1.4)	6
Amino Acids and Derivatives	Branched chain amino acid degradation regulons	Methylcrotonyl-CoA carboxylase carboxyl transferase subunit (EC 6.4.1.4)	6
Fatty Acids, Lipids, and Isoprenoids	Mycobacterial FadD proteins (fatty acid CoA- and AMP- ligases)	Acetoacetyl-CoA synthetase (EC 6.2.1.16)	6
Amino Acids and Derivatives	Leucine Degradation and HMG-CoA Metabolism	Acetoacetyl-CoA synthetase (EC 6.2.1.16)	6
Amino Acids and Derivatives	HMG-CoA	Acetoacetyl-CoA synthetase (EC 6.2.1.16)	6
Cofactors, Vitamins, Prosthetic Groups, Pigments	Pterin metabolism 3	Acetoacetyl-CoA synthetase (EC 6.2.1.16)	6
Amino Acids and Derivatives	Branched chain amino acid degradation regulons	Acetoacetyl-CoA synthetase (EC 6.2.1.16)	6
Amino Acids and Derivatives	HMG CoA Synthesis	Acetoacetyl-CoA synthetase (EC 6.2.1.16)	6
Fatty Acids, Lipids, and Isoprenoids	Polyhydroxybutyrate metabolism	Acetoacetyl-CoA synthetase (EC 6.2.1.16)	6
Amino Acids and Derivatives	Glutamine, Glutamate, Aspartate and Asparagine Biosynthesis	Glutamate synthase [NADPH] large chain (EC 1.4.1.13)	6
Unclassified	CBSS-1148.35.peg.210	Glutamate synthase [NADPH] large chain (EC 1.4.1.13)	6
Nitrogen Metabolism	Ammonia assimilation	Glutamate synthase [NADPH] large chain (EC 1.4.1.13)	6
Cofactors, Vitamins, Prosthetic Groups, Pigments	BEY LIP	Octanoate-[acyl-carrier-protein]-protein-N-octanoyltransferase	6
Cofactors, Vitamins, Prosthetic Groups, Pigments	Lipoate transport	Octanoate-[acyl-carrier-protein]-protein-N-octanoyltransferase	6
Cofactors, Vitamins, Prosthetic Groups, Pigments	Lipoic acid metabolism	Octanoate-[acyl-carrier-protein]-protein-N-octanoyltransferase	6
Carbohydrates	Xylose utilization	Xylulose kinase (EC 2.7.1.17)	6
Carbohydrates	Xylose utilization in plants	Xylulose kinase (EC 2.7.1.17)	6
Carbohydrates	Sugar utilization in Thermotogales	Xylulose kinase (EC 2.7.1.17)	6
Cofactors, Vitamins, Prosthetic Groups, Pigments	Methanofuran	Inosine-5'-monophosphate dehydrogenase (EC 1.1.1.205)	6
Nucleosides and Nucleotides	Purine de novo biosynthesis in plants	Inosine-5'-monophosphate dehydrogenase (EC 1.1.1.205)	6
Cofactors, Vitamins, Prosthetic Groups, Pigments	Methanofuran erick jmorales	Inosine-5'-monophosphate dehydrogenase (EC 1.1.1.205)	6
Nucleosides and Nucleotides	Purine conversions	Inosine-5'-monophosphate dehydrogenase (EC 1.1.1.205)	6
Regulation and Cell signaling	cAMP signaling in bacteria	Adenine phosphoribosyltransferase (EC 2.4.2.7)	6
Nucleosides and Nucleotides	Purine conversions	Adenine phosphoribosyltransferase (EC 2.4.2.7)	6
Carbohydrates	TCA cycle in plants	Dihydrolipoamide dehydrogenase of 2-oxoglutarate dehydrogenase (EC 1.8.1.4)	6
Carbohydrates	TCA Cycle	Dihydrolipoamide dehydrogenase of 2-oxoglutarate dehydrogenase (EC 1.8.1.4)	6
Carbohydrates	Pyruvate metabolism I: anaplerotic reactions, PEP in Mycobacteria	Dihydrolipoamide dehydrogenase of 2-oxoglutarate dehydrogenase (EC 1.8.1.4)	6
Cofactors, Vitamins, Prosthetic Groups, Pigments	Thiamine-biosynthesis	Dihydrolipoamide dehydrogenase of 2-oxoglutarate dehydrogenase (EC 1.8.1.4)	6
Carbohydrates	acinetobacter tca	Dihydrolipoamide dehydrogenase of 2-oxoglutarate dehydrogenase (EC 1.8.1.4)	6
Carbohydrates	Dehydrogenase complexes	Dihydrolipoamide dehydrogenase of 2-oxoglutarate dehydrogenase (EC 1.8.1.4)	6
Amino Acids and Derivatives	Lysine biosynthesis in Streptococci	Aspartokinase (EC 2.7.2.4)	6
Amino Acids and Derivatives	Lysine and threonine metabolism in plants	Aspartokinase (EC 2.7.2.4)	6
Unclassified	YggSProC	Aspartokinase (EC 2.7.2.4)	6
Amino Acids and Derivatives	Lysine Biosynthesis DAP Pathway	Aspartokinase (EC 2.7.2.4)	6
Amino Acids and Derivatives	Threonine and Homoserine Biosynthesis	Aspartokinase (EC 2.7.2.4)	6
Unclassified	PROSC YggS	Aspartokinase (EC 2.7.2.4)	6
Regulation and Cell signaling	Iojap	Glutamate 5-kinase (EC 2.7.2.11)	6
Amino Acids and Derivatives	Evolution of Proline Biosynthesis (for review by Fichman et al)	Glutamate 5-kinase (EC 2.7.2.11)	6
Unclassified	PROSC YggS	Glutamate 5-kinase (EC 2.7.2.11)	6
Amino Acids and Derivatives	Proline metabolism in plants	Glutamate 5-kinase (EC 2.7.2.11)	6
Miscellaneous	Metabolite repair	Glutamate 5-kinase (EC 2.7.2.11)	6
Amino Acids and Derivatives	Proline Synthesis	Glutamate 5-kinase (EC 2.7.2.11)	6
Miscellaneous	IojapClusters	Glutamate 5-kinase (EC 2.7.2.11)	6
Miscellaneous	EC 6.3.4.- Ligases that form carbon-nitrogen bonds	Phosphoribosylamine--glycine ligase (EC 6.3.4.13)	6
Nucleosides and Nucleotides	Purine de novo biosynthesis in plants	Phosphoribosylamine--glycine ligase (EC 6.3.4.13)	6
Nucleosides and Nucleotides	De Novo Purine Biosynthesis	Phosphoribosylamine--glycine ligase (EC 6.3.4.13)	6
DNA Metabolism	DNA-replication	DNA polymerase III alpha subunit (EC 2.7.7.7)	6
DNA Metabolism	DNA-replication	DNA polymerase I (EC 2.7.7.7)	6
DNA Metabolism	DNA Repair Base Excision	DNA polymerase I (EC 2.7.7.7)	6
Unclassified	AOU COG3236	Imidazole glycerol phosphate synthase cyclase subunit (EC 4.1.3.-)	6
Amino Acids and Derivatives	Histidine Biosynthesis in plants	Imidazole glycerol phosphate synthase cyclase subunit (EC 4.1.3.-)	6
Amino Acids and Derivatives	Histidine Biosynthesis in Streptococci	Imidazole glycerol phosphate synthase cyclase subunit (EC 4.1.3.-)	6
Amino Acids and Derivatives	Histidine Biosynthesis	Imidazole glycerol phosphate synthase cyclase subunit (EC 4.1.3.-)	6
Amino Acids and Derivatives	Histidine Biosynthesis in Streptococci	Histidinol-phosphate aminotransferase (EC 2.6.1.9)	6
Amino Acids and Derivatives	Histidine Biosynthesis in plants	Histidinol-phosphate aminotransferase (EC 2.6.1.9)	6
Amino Acids and Derivatives	Histidine Biosynthesis	Histidinol-phosphate aminotransferase (EC 2.6.1.9)	6
Protein Metabolism	Ribosome SSU bacterial	SSU ribosomal protein S4p (S9e)	6
Protein Metabolism	Single-copy ribosomal proteins	SSU ribosomal protein S4p (S9e)	6
Protein Metabolism	Ribosome SSU bacterial	SSU ribosomal protein S17p (S11e)	6
Protein Metabolism	Single-copy ribosomal proteins	SSU ribosomal protein S17p (S11e)	6
Cell Division and Cell Cycle	Diadenylate cyclase cluster	Phosphoglucosamine mutase (EC 5.4.2.10)	6
Cell Wall and Capsule	UDP-N-acetylmuramate from Fructose-6-phosphate Biosynthesis	Phosphoglucosamine mutase (EC 5.4.2.10)	6
Cell Wall and Capsule	Sialic Acid Metabolism	Phosphoglucosamine mutase (EC 5.4.2.10)	6
DNA Metabolism	DNA repair, bacterial UvrD and related helicases	ATP-dependent DNA helicase UvrD/PcrA	6
Amino Acids and Derivatives	Isoleucine degradation	3-hydroxyacyl-CoA dehydrogenase (EC 1.1.1.35)	5
Carbohydrates	Acetyl-CoA fermentation to Butyrate	3-hydroxyacyl-CoA dehydrogenase (EC 1.1.1.35)	5
Metabolism of Aromatic Compounds	n-Phenylalkanoic acid degradation	3-hydroxyacyl-CoA dehydrogenase (EC 1.1.1.35)	5
Amino Acids and Derivatives	Lysine fermentation	3-hydroxyacyl-CoA dehydrogenase (EC 1.1.1.35)	5
Fatty Acids, Lipids, and Isoprenoids	Polyhydroxybutyrate metabolism	3-hydroxyacyl-CoA dehydrogenase (EC 1.1.1.35)	5
Amino Acids and Derivatives	Lysine fermentation MCB 432	3-hydroxyacyl-CoA dehydrogenase (EC 1.1.1.35)	5
Amino Acids and Derivatives	Valine degradation	3-hydroxyacyl-CoA dehydrogenase (EC 1.1.1.35)	5
Amino Acids and Derivatives	Tryptophan synthesis	Tryptophan synthase alpha chain (EC 4.2.1.20)	5
Cofactors, Vitamins, Prosthetic Groups, Pigments	Folate Tryp Chlamydiae	Tryptophan synthase alpha chain (EC 4.2.1.20)	5
Amino Acids and Derivatives	Tryptophan metabolism in plants	Tryptophan synthase alpha chain (EC 4.2.1.20)	5
Secondary Metabolism	Auxin biosynthesis	Tryptophan synthase alpha chain (EC 4.2.1.20)	5
Amino Acids and Derivatives	Tryptophan biosynthesis in Streptococci	Tryptophan synthase alpha chain (EC 4.2.1.20)	5
Unclassified	Chorismate: Intermediate for synthesis of Tryptophan, PAPA antibiotics, PABA, 3-hydroxyanthranilate and more.	Tryptophan synthase alpha chain (EC 4.2.1.20)	5
Cofactors, Vitamins, Prosthetic Groups, Pigments	BEY LIP	Cell division protein FtsZ (EC 3.4.24.-)	5
Unclassified	YggSProC	Cell division protein FtsZ (EC 3.4.24.-)	5
Virulence, Disease and Defense	Legionella pneumophila Virulome	Cell division protein FtsZ (EC 3.4.24.-)	5
Cell Division and Cell Cycle	Bacterial Cytoskeleton	Cell division protein FtsZ (EC 3.4.24.-)	5
Phosphorus Metabolism	Phosphate metabolism	Phosphate transport system regulatory protein PhoU	5
Phosphorus Metabolism	High affinity phosphate transporter and control of PHO regulon	Phosphate transport system regulatory protein PhoU	5
Amino Acids and Derivatives	Glycine and Serine Utilization	Glycine cleavage system H protein	5
Carbohydrates	Folate-mediated one-carbon metabolism in plants	Glycine cleavage system H protein	5
Carbohydrates	Photorespiration (oxidative C2 cycle)	Glycine cleavage system H protein	5
Carbohydrates	Photorespiration (oxidative C2 cycle) in plants	Glycine cleavage system H protein	5
Cofactors, Vitamins, Prosthetic Groups, Pigments	BEY LIP	Glycine cleavage system H protein	5
Amino Acids and Derivatives	Glycine cleavage system	Glycine cleavage system H protein	5
DNA Metabolism	DNA repair, bacterial RecFOR pathway	Single-stranded DNA-binding protein	5
Membrane Transport	pVir Plasmid of Campylobacter	Single-stranded DNA-binding protein	5
DNA Metabolism	DNA repair, bacterial	Single-stranded DNA-binding protein	5
Respiration	Carbon monoxide dehydrogenase maturation factors	carbon monoxide dehydrogenase E protein	5
Respiration	CO Dehydrogenase	carbon monoxide dehydrogenase E protein	5
Cell Wall and Capsule	Vibrio Polysaccharide (VPS) Biosynthesis	UDP-N-acetylglucosamine 2-epimerase (EC 5.1.3.14)	5
Cell Wall and Capsule	Legionaminic Acid Biosynthesis	UDP-N-acetylglucosamine 2-epimerase (EC 5.1.3.14)	5
Cell Wall and Capsule	CMP-N-acetylneuraminate Biosynthesis	UDP-N-acetylglucosamine 2-epimerase (EC 5.1.3.14)	5
Cell Wall and Capsule	Sialic Acid Metabolism	UDP-N-acetylglucosamine 2-epimerase (EC 5.1.3.14)	5
Virulence	Streptococcus agalactiae virulome	UDP-N-acetylglucosamine 2-epimerase (EC 5.1.3.14)	5
Virulence, Disease and Defense	C jejuni colonization of chick caeca	4-keto-6-deoxy-N-Acetyl-D-hexosaminyl-(Lipid carrier) aminotransferase	5
Protein Metabolism	N-linked Glycosylation in Bacteria	4-keto-6-deoxy-N-Acetyl-D-hexosaminyl-(Lipid carrier) aminotransferase	5
Protein Metabolism	Universal GTPases	GTP-binding protein TypA/BipA	5
Cofactors, Vitamins, Prosthetic Groups, Pigments	Riboflavin, FMN and FAD metabolism Extended	FMN adenylyltransferase (EC 2.7.7.2)	5
Cofactors, Vitamins, Prosthetic Groups, Pigments	Test - Riboflavin	FMN adenylyltransferase (EC 2.7.7.2)	5
Cofactors, Vitamins, Prosthetic Groups, Pigments	riboflavin to FAD	FMN adenylyltransferase (EC 2.7.7.2)	5
Cofactors, Vitamins, Prosthetic Groups, Pigments	Riboflavin, FMN and FAD biosynthesis in plants	FMN adenylyltransferase (EC 2.7.7.2)	5
Miscellaneous	YebC	GTP-binding and nucleic acid-binding protein YchF	5
Protein Metabolism	Universal GTPases	GTP-binding and nucleic acid-binding protein YchF	5
Plant Glucosinolates	Homomethionine biosynthesis and methionine chain elongation pathway for glucosinolates in plants	3-isopropylmalate dehydrogenase (EC 1.1.1.85)	5
Amino Acids and Derivatives	Leucine Biosynthesis	3-isopropylmalate dehydrogenase (EC 1.1.1.85)	5
Amino Acids and Derivatives	Branched-Chain Amino Acid Biosynthesis	3-isopropylmalate dehydrogenase (EC 1.1.1.85)	5
Amino Acids and Derivatives	Branched-chain amino acid metabolism in plants	3-isopropylmalate dehydrogenase (EC 1.1.1.85)	5
Virulence	Legionella pneumophila Potential Resistome	DNA gyrase subunit A (EC 5.99.1.3)	5
Virulence	Resistance to fluoroquinolones	DNA gyrase subunit A (EC 5.99.1.3)	5
DNA Metabolism	DNA topoisomerases, Type II, ATP-dependent	DNA gyrase subunit A (EC 5.99.1.3)	5
Carbohydrates	Glycolysis test	Glucose-6-phosphate isomerase (EC 5.3.1.9)	5
Carbohydrates	Sucrose metabolism in plants	Glucose-6-phosphate isomerase (EC 5.3.1.9)	5
Carbohydrates	Sugar utilization in Thermotogales	Glucose-6-phosphate isomerase (EC 5.3.1.9)	5
Carbohydrates	Glycolysis and Gluconeogenesis, including Archaeal enzymes	Glucose-6-phosphate isomerase (EC 5.3.1.9)	5
Carbohydrates	Glycolysis and Gluconeogenesis	Glucose-6-phosphate isomerase (EC 5.3.1.9)	5
Carbohydrates	Starch biosynthesis in plants	Glucose-6-phosphate isomerase (EC 5.3.1.9)	5
Carbohydrates	Formaldehyde assimilation: Ribulose monophosphate pathway	Glucose-6-phosphate isomerase (EC 5.3.1.9)	5
Nucleotide sugars	GDP-sugars biosynthesis and interconversions in plants	Glucose-6-phosphate isomerase (EC 5.3.1.9)	5
Carbohydrates	Glycolysis and Gluconeogenesis in Streptococci	Glucose-6-phosphate isomerase (EC 5.3.1.9)	5
Carbohydrates	Glycolysis and Gluconeogenesis in plants	Glucose-6-phosphate isomerase (EC 5.3.1.9)	5
Amino Acids and Derivatives	Isoleucine degradation	Acyl-CoA dehydrogenase, short-chain specific (EC 1.3.99.2)	5
Metabolism of Aromatic Compounds	Anaerobic Aromatic Degredation (benzoate)	Acyl-CoA dehydrogenase, short-chain specific (EC 1.3.99.2)	5
Carbohydrates	Glyoxylate bypass	Citrate synthase (si) (EC 2.3.3.1)	5
Carbohydrates	Serine-glyoxylate cycle	Citrate synthase (si) (EC 2.3.3.1)	5
Carbohydrates	TCA Cycle	Citrate synthase (si) (EC 2.3.3.1)	5
Carbohydrates	Quinones HGM	Citrate synthase (si) (EC 2.3.3.1)	5
Carbohydrates	acinetobacter tca	Citrate synthase (si) (EC 2.3.3.1)	5
Amino Acids and Derivatives	Glutamine, glutamate, aspartate, asparagine metabolism in plants	Citrate synthase (si) (EC 2.3.3.1)	5
Carbohydrates	TCA cycle in plants	Citrate synthase (si) (EC 2.3.3.1)	5
Cofactors, Vitamins, Prosthetic Groups, Pigments	Test - Thiamin	Enolase (EC 4.2.1.11)	5
Carbohydrates	Serine-glyoxylate cycle	Enolase (EC 4.2.1.11)	5
Unclassified	CoA Test	Enolase (EC 4.2.1.11)	5
Carbohydrates	Glycolysis test	Enolase (EC 4.2.1.11)	5
Carbohydrates	Sucrose metabolism in plants	Enolase (EC 4.2.1.11)	5
Cofactors, Vitamins, Prosthetic Groups, Pigments	Test - Riboflavin	Enolase (EC 4.2.1.11)	5
Carbohydrates	Glycolysis and Gluconeogenesis, including Archaeal enzymes	Enolase (EC 4.2.1.11)	5
Unclassified	NAD and NADP - test subsystem	Enolase (EC 4.2.1.11)	5
Carbohydrates	Rubisco shunt in plants	Enolase (EC 4.2.1.11)	5
Carbohydrates	Sugar utilization in Thermotogales	Enolase (EC 4.2.1.11)	5
Carbohydrates	Glycolysis and Gluconeogenesis in Streptococci	Enolase (EC 4.2.1.11)	5
Carbohydrates	Glycolysis and Gluconeogenesis in plants	Enolase (EC 4.2.1.11)	5
Carbohydrates	Glycolysis and Gluconeogenesis	Enolase (EC 4.2.1.11)	5
Carbohydrates	Entner-Doudoroff Pathway	Enolase (EC 4.2.1.11)	5
Carbohydrates	Maltose and Maltodextrin Utilization	Maltodextrin glucosidase (EC 3.2.1.20)	5
Carbohydrates	Sugar utilization in Thermotogales	Maltodextrin glucosidase (EC 3.2.1.20)	5
Stress Response	Oxygen stress response / Human gut microbiome	Thioredoxin	5
Miscellaneous	COG2016	Thioredoxin	5
Protein Metabolism	Glycine reductase, sarcosine reductase and betaine reductase	Thioredoxin	5
Protein Metabolism	Prolyl-tRNA synthetase associated editing enzymes	Thioredoxin	5
Fatty Acids, Lipids, and Isoprenoids	Acetyl-CoA carboxylase complexes in plants	Acetyl-coenzyme A carboxyl transferase beta chain (EC 6.4.1.2)	5
Fatty Acids, Lipids, and Isoprenoids	Fatty acid biosynthesis in plants (plastidial)	Acetyl-coenzyme A carboxyl transferase beta chain (EC 6.4.1.2)	5
Fatty Acids, Lipids, and Isoprenoids	Fatty Acid Biosynthesis FASII	Acetyl-coenzyme A carboxyl transferase beta chain (EC 6.4.1.2)	5
Central metabolism	EC 6.4.1.- Ligases that form carbon-carbon bonds	Acetyl-coenzyme A carboxyl transferase beta chain (EC 6.4.1.2)	5
Virulence, Disease and Defense	Colicin V and Bacteriocin Production Cluster	Acetyl-coenzyme A carboxyl transferase beta chain (EC 6.4.1.2)	5
Cell Wall and Capsule	mycolic acid synthesis	Acyl carrier protein	5
Fatty Acids, Lipids, and Isoprenoids	Fatty Acid Biosynthesis FASII	Acyl carrier protein	5
Fatty Acids, Lipids, and Isoprenoids	Glycerolipid and Glycerophospholipid Metabolism in Bacteria	Acyl carrier protein	5
Metabolism of Aromatic Compounds	Chloroaromatic degradation pathway	Beta-ketoadipate enol-lactone hydrolase (EC 3.1.1.24)	5
Metabolism of Aromatic Compounds	Catechol branch of beta-ketoadipate pathway	Beta-ketoadipate enol-lactone hydrolase (EC 3.1.1.24)	5
Metabolism of Aromatic Compounds	Protocatechuate branch of beta-ketoadipate pathway	Beta-ketoadipate enol-lactone hydrolase (EC 3.1.1.24)	5
Respiration	Respiratory Complex I	NADH-ubiquinone oxidoreductase chain M (EC 1.6.5.3)	5
Amino Acids and Derivatives	Glutamine, Glutamate, Aspartate and Asparagine Biosynthesis	NAD-specific glutamate dehydrogenase (EC 1.4.1.2)	5
Amino Acids and Derivatives	Glutamate dehydrogenases	NAD-specific glutamate dehydrogenase (EC 1.4.1.2)	5
Motility and Chemotaxis	Bacterial Chemotaxis	Dipeptide-binding ABC transporter, periplasmic substrate-binding component (TC 3.A.1.5.2)	5
Membrane Transport	ABC transporter dipeptide (TC 3.A.1.5.2)	Dipeptide-binding ABC transporter, periplasmic substrate-binding component (TC 3.A.1.5.2)	5
Unclassified	Family 23 FUPA23 P-type ATPase	Dipeptide-binding ABC transporter, periplasmic substrate-binding component (TC 3.A.1.5.2)	5
Nucleosides and Nucleotides	Ribonucleotide reduction	Ribonucleotide reductase of class Ib (aerobic), beta subunit (EC 1.17.4.1)	5
Stress Response	At5g63290	tmRNA-binding protein SmpB	5
Protein Metabolism	Trans-translation by stalled ribosomes	tmRNA-binding protein SmpB	5
Phages, Prophages, Transposable elements, Plasmids	Staphylococcal pathogenicity islands SaPI	tmRNA-binding protein SmpB	5
Protein Metabolism	Translation termination factors bacterial	tmRNA-binding protein SmpB	5
Stress Response	Heat shock dnaK gene cluster extended	tmRNA-binding protein SmpB	5
RNA Metabolism	RNA pseudouridine syntheses	tRNA pseudouridine synthase B (EC 4.2.1.70)	5
Cofactors, Vitamins, Prosthetic Groups, Pigments	Riboflavin, FMN and FAD metabolism Extended	tRNA pseudouridine synthase B (EC 4.2.1.70)	5
RNA Metabolism	tRNA processing	tRNA pseudouridine synthase B (EC 4.2.1.70)	5
Cofactors, Vitamins, Prosthetic Groups, Pigments	Test - Riboflavin	tRNA pseudouridine synthase B (EC 4.2.1.70)	5
Motility and Chemotaxis	Bacterial motility:Gliding	Type II secretory pathway, ATPase PulE/Tfp pilus assembly pathway, ATPase PilB	5
Protein Metabolism	Translation termination factors bacterial	Peptide deformylase (EC 3.5.1.88)	5
Unclassified	Family 24 FUPA24 P-type ATPase ver.1	Peptide deformylase (EC 3.5.1.88)	5
Unclassified	Family 24 FUPA24 P-type ATPase	Peptide deformylase (EC 3.5.1.88)	5
Cofactors, Vitamins, Prosthetic Groups, Pigments	NAD and NADP cofactor biosynthesis global	ADP-ribose pyrophosphatase (EC 3.6.1.13)	5
Stress Response	Nudix KE	ADP-ribose pyrophosphatase (EC 3.6.1.13)	5
Stress Response	Nudix proteins (nucleoside triphosphate hydrolases)	ADP-ribose pyrophosphatase (EC 3.6.1.13)	5
RNA Metabolism	Polyadenylation bacterial	tRNA nucleotidyltransferase (EC 2.7.7.21) (EC 2.7.7.25)	5
RNA Metabolism	tRNA nucleotidyltransferase	tRNA nucleotidyltransferase (EC 2.7.7.21) (EC 2.7.7.25)	5
Miscellaneous	At2g33980 At1g28960	tRNA nucleotidyltransferase (EC 2.7.7.21) (EC 2.7.7.25)	5
DNA Metabolism	RecA and RecX	RecA protein	5
DNA Metabolism	DNA-replication	RecA protein	5
DNA Metabolism	DNA repair, bacterial	RecA protein	5
DNA Metabolism	DNA repair, bacterial UmuCD system	RecA protein	5
DNA Metabolism	DNA repair, bacterial RecFOR pathway	RecA protein	5
DNA Metabolism	DNA repair, bacterial	Exonuclease SbcC	5
Stress Response	Heat shock dnaK gene cluster extended	Twitching motility protein PilT	5
Stress Response	At5g63290	Twitching motility protein PilT	5
Membrane Transport	Type IV pilus	Twitching motility protein PilT	5
Motility and Chemotaxis	Bacterial motility:Gliding	Twitching motility protein PilT	5
DNA Metabolism	CRISPRs	CRISPR-associated protein, Cse4 family	5
Carbohydrates	Calvin-Benson cycle	Fructose-bisphosphate aldolase class II (EC 4.1.2.13)	5
Carbohydrates	Glycolysis and Gluconeogenesis	Fructose-bisphosphate aldolase class II (EC 4.1.2.13)	5
Carbohydrates	Formaldehyde assimilation: Ribulose monophosphate pathway	Fructose-bisphosphate aldolase class II (EC 4.1.2.13)	5
Carbohydrates	Sugar utilization in Thermotogales	Fructose-bisphosphate aldolase class II (EC 4.1.2.13)	5
Carbohydrates	Glycolysis and Gluconeogenesis in Streptococci	Fructose-bisphosphate aldolase class II (EC 4.1.2.13)	5
Carbohydrates	Pyruvate metabolism I: anaplerotic reactions, PEP in Mycobacteria	Fructose-bisphosphate aldolase class II (EC 4.1.2.13)	5
Carbohydrates	Glycolysis test	Fructose-bisphosphate aldolase class II (EC 4.1.2.13)	5
Respiration	Respiration HGM	Ubiquinol--cytochrome c reductase, cytochrome B subunit (EC 1.10.2.2)	5
Respiration	Ubiquinone Menaquinone-cytochrome c reductase complexes	Ubiquinol--cytochrome c reductase, cytochrome B subunit (EC 1.10.2.2)	5
Mitochondrial electron transport system in plants	Respiratory complex III (cytochrome b-c1) in plants	Ubiquinol--cytochrome c reductase, cytochrome B subunit (EC 1.10.2.2)	5
Respiration	Respiration / Human gut microbiome	Ubiquinol--cytochrome c reductase, cytochrome B subunit (EC 1.10.2.2)	5
Respiration	Respiration / HGM	Ubiquinol--cytochrome c reductase, cytochrome B subunit (EC 1.10.2.2)	5
RNA Metabolism	Queuosine-Archaeosine Biosynthesis	Putative preQ0 transporter	5
RNA Metabolism	Test Q	Putative preQ0 transporter	5
RNA Metabolism	Queuosine exploration RZ	Putative preQ0 transporter	5
Potassium metabolism	Potassium homeostasis	Trk system potassium uptake protein TrkA	5
Potassium metabolism	Hyperosmotic potassium uptake	Trk system potassium uptake protein TrkA	5
Potassium metabolism	Glutathione-regulated potassium-efflux system and associated functions	Trk system potassium uptake protein TrkA	5
Potassium metabolism	Potassium homeostasis	Trk system potassium uptake protein TrkA	5
Protein Metabolism	Modification of eukaryotic initiation factor 5A	Translation elongation factor P	5
Protein Metabolism	Translation elongation factors eukaryotic and archaeal	Translation elongation factor P	5
Protein Metabolism	Translation elongation factors bacterial	Translation elongation factor P	5
Amino Acids and Derivatives	Arginine and Ornithine Degradation	Delta-1-pyrroline-5-carboxylate dehydrogenase (EC 1.5.1.12)	5
Amino Acids and Derivatives	Proline, 4-hydroxyproline uptake and utilization	Delta-1-pyrroline-5-carboxylate dehydrogenase (EC 1.5.1.12)	5
Unclassified	PROSC YggS	Delta-1-pyrroline-5-carboxylate dehydrogenase (EC 1.5.1.12)	5
Amino Acids and Derivatives	Evolution of Proline Biosynthesis (for review by Fichman et al)	Delta-1-pyrroline-5-carboxylate dehydrogenase (EC 1.5.1.12)	5
Amino Acids and Derivatives	Glutamine, glutamate, aspartate, asparagine metabolism in plants	Delta-1-pyrroline-5-carboxylate dehydrogenase (EC 1.5.1.12)	5
Cofactors, Vitamins, Prosthetic Groups, Pigments	Thiamin biosynthesis	Hydroxymethylpyrimidine ABC transporter, transmembrane component	5
Cofactors, Vitamins, Prosthetic Groups, Pigments	Test - Thiamin	Hydroxymethylpyrimidine ABC transporter, transmembrane component	5
Cofactors, Vitamins, Prosthetic Groups, Pigments	Thiamin biosynthesis LDP	Hydroxymethylpyrimidine ABC transporter, transmembrane component	5
Thiamin	Thiamin HMP	Hydroxymethylpyrimidine ABC transporter, transmembrane component	5
Cofactors, Vitamins, Prosthetic Groups, Pigments	CLO thiaminPP biosynthesis	Hydroxymethylpyrimidine ABC transporter, transmembrane component	5
Protein Metabolism	Proteolysis in bacteria, ATP-dependent	ATP-dependent Clp protease ATP-binding subunit ClpA	5
Cofactors, Vitamins, Prosthetic Groups, Pigments	Quinones biosynthesis HGM	3-polyprenyl-4-hydroxybenzoate carboxy-lyase (EC 4.1.1.-)	5
Cofactors, Vitamins, Prosthetic Groups, Pigments	Ubiquinone biosynthesis -- gjo	3-polyprenyl-4-hydroxybenzoate carboxy-lyase (EC 4.1.1.-)	5
Cofactors, Vitamins, Prosthetic Groups, Pigments	Ubiquinone Biosynthesis	3-polyprenyl-4-hydroxybenzoate carboxy-lyase (EC 4.1.1.-)	5
Cell Wall and Capsule	dTDP-rhamnose synthesis	Glucose-1-phosphate thymidylyltransferase (EC 2.7.7.24)	5
Cell Wall and Capsule	linker unit-arabinogalactan synthesis	Glucose-1-phosphate thymidylyltransferase (EC 2.7.7.24)	5
Cell Wall and Capsule	Rhamnose containing glycans	Glucose-1-phosphate thymidylyltransferase (EC 2.7.7.24)	5
Cell Wall and Capsule	linker unit-arabinogalactan synthesis	dTDP-4-dehydrorhamnose reductase (EC 1.1.1.133)	5
Cell Wall and Capsule	Rhamnose containing glycans	dTDP-4-dehydrorhamnose reductase (EC 1.1.1.133)	5
Cell Wall and Capsule	dTDP-rhamnose synthesis	dTDP-4-dehydrorhamnose reductase (EC 1.1.1.133)	5
Cofactors, Vitamins, Prosthetic Groups, Pigments	Thiamine-biosynthesis	NAD synthetase (EC 6.3.1.5)	5
Cofactors, Vitamins, Prosthetic Groups, Pigments	NAD regulation	NAD synthetase (EC 6.3.1.5)	5
Cofactors, Vitamins, Prosthetic Groups, Pigments	Niacin, NAD and NADP biosynthesis in plants	NAD synthetase (EC 6.3.1.5)	5
Unclassified	NAD and NADP - test subsystem	NAD synthetase (EC 6.3.1.5)	5
Cofactors, Vitamins, Prosthetic Groups, Pigments	NAD and NADP cofactor biosynthesis global	NAD synthetase (EC 6.3.1.5)	5
Cofactors, Vitamins, Prosthetic Groups, Pigments	NAD Niacin HMP	NAD synthetase (EC 6.3.1.5)	5
Protein Metabolism	Translation elongation factor G family	Translation elongation factor G	5
Protein Metabolism	Translation elongation factors bacterial	Translation elongation factor G	5
Protein Metabolism	Universal GTPases	Translation elongation factor G	5
Virulence	Mycobacterium virulence operon involved in protein synthesis (SSU ribosomal proteins)	Translation elongation factor G	5
Cell Wall and Capsule	Peptidoglycan Biosynthesis	Cell division protein FtsI [Peptidoglycan synthetase] (EC 2.4.1.129)	5
Motility and Chemotaxis	Flagellum in Campylobacter	Cell division protein FtsI [Peptidoglycan synthetase] (EC 2.4.1.129)	5
Cell Division and Cell Cycle	Bacterial Cytoskeleton	Cell division protein FtsI [Peptidoglycan synthetase] (EC 2.4.1.129)	5
Nucleosides and Nucleotides	Purine de novo biosynthesis in plants	GMP synthase [glutamine-hydrolyzing] (EC 6.3.5.2)	5
Phages, Prophages, Transposable elements, Plasmids	Staphylococcal pathogenicity islands SaPI	GMP synthase [glutamine-hydrolyzing] (EC 6.3.5.2)	5
Nucleosides and Nucleotides	Purine conversions	GMP synthase [glutamine-hydrolyzing] (EC 6.3.5.2)	5
Nucleosides and Nucleotides	Purine conversions	Adenylosuccinate lyase (EC 4.3.2.2)	5
Nucleosides and Nucleotides	De Novo Purine Biosynthesis	Adenylosuccinate lyase (EC 4.3.2.2)	5
Nucleosides and Nucleotides	Purine de novo biosynthesis in plants	Adenylosuccinate lyase (EC 4.3.2.2)	5
Virulence, Disease and Defense	MLST	Glycerol kinase (EC 2.7.1.30)	5
Carbohydrates	Sugar utilization in Thermotogales	Glycerol kinase (EC 2.7.1.30)	5
Carbohydrates	Glycerol and Glycerol-3-phosphate Uptake and Utilization	Glycerol kinase (EC 2.7.1.30)	5
Fatty Acids, Lipids, and Isoprenoids	Glycerolipid and Glycerophospholipid Metabolism in Bacteria	Glycerol kinase (EC 2.7.1.30)	5
Regulation and Cell signaling	Iojap	Phosphatidate cytidylyltransferase (EC 2.7.7.41)	5
Fatty Acids, Lipids, and Isoprenoids	CDP-diacylglycerol biosynthesis in plants	Phosphatidate cytidylyltransferase (EC 2.7.7.41)	5
Fatty Acids, Lipids, and Isoprenoids	Phosphatidylglycerol biosynthesis in plants	Phosphatidate cytidylyltransferase (EC 2.7.7.41)	5
Fatty Acids, Lipids, and Isoprenoids	Glycerolipid and Glycerophospholipid Metabolism in Bacteria	Phosphatidate cytidylyltransferase (EC 2.7.7.41)	5
Unclassified	PROSC YggS	Phosphatidate cytidylyltransferase (EC 2.7.7.41)	5
Miscellaneous	IojapClusters	Phosphatidate cytidylyltransferase (EC 2.7.7.41)	5
Regulation and Cell signaling	Sex pheromones in Enterococcus faecalis and other Firmicutes	Oligopeptide ABC transporter, periplasmic oligopeptide-binding protein OppA (TC 3.A.1.5.1)	5
Membrane Transport	ABC transporter oligopeptide (TC 3.A.1.5.1)	Oligopeptide ABC transporter, periplasmic oligopeptide-binding protein OppA (TC 3.A.1.5.1)	5
Secondary Metabolism	Auxin degradation	Peroxidase (EC 1.11.1.7)	5
Plant cell walls and outer surfaces	Suberin biosynthesis in plants	Peroxidase (EC 1.11.1.7)	5
Plant cell walls and outer surfaces	Lignin biosynthesis in plants	Peroxidase (EC 1.11.1.7)	5
Stress Response	Regulation of Oxidative Stress Response	Peroxidase (EC 1.11.1.7)	5
Stress Response	Oxidative stress	Peroxidase (EC 1.11.1.7)	5
Stress Response	Protection from Reactive Oxygen Species	Peroxidase (EC 1.11.1.7)	5
Secondary Metabolism	Auxin degradation	Peroxidase (EC 1.11.1.7)	5
Sulfur Metabolism	Inorganic Sulfur Assimilation	Sulfate and thiosulfate binding protein CysP	5
Amino Acids and Derivatives	Cysteine Biosynthesis, MCB 432	Sulfate and thiosulfate binding protein CysP	5
Unclassified	CBSS-195102.1.peg.963	Sulfate and thiosulfate binding protein CysP	5
Amino Acids and Derivatives	Cysteine Biosynthesis	Sulfate and thiosulfate binding protein CysP	5
Cofactors, Vitamins, Prosthetic Groups, Pigments	Methanofuran erick jmorales	Biosynthetic Aromatic amino acid aminotransferase beta (EC 2.6.1.57)	5
Amino Acids and Derivatives	Phenylalanine and Tyrosine Branches from Chorismate	Biosynthetic Aromatic amino acid aminotransferase beta (EC 2.6.1.57)	5
Cofactors, Vitamins, Prosthetic Groups, Pigments	Methanofuran	Biosynthetic Aromatic amino acid aminotransferase beta (EC 2.6.1.57)	5
Cofactors, Vitamins, Prosthetic Groups, Pigments	Heme Biosynthesis: protoporphyrin- and coproporphyrin-dependent pathways	Glutamate-1-semialdehyde aminotransferase (EC 5.4.3.8)	5
Cofactors, Vitamins, Prosthetic Groups, Pigments	Core tetrapyrrole biosynthesis in plants	Glutamate-1-semialdehyde aminotransferase (EC 5.4.3.8)	5
Unclassified	PROSC YggS	Glutamate-1-semialdehyde aminotransferase (EC 5.4.3.8)	5
Unclassified	Heme LB	Glutamate-1-semialdehyde aminotransferase (EC 5.4.3.8)	5
Unclassified	Heme and Siroheme Biosynthesis	Glutamate-1-semialdehyde aminotransferase (EC 5.4.3.8)	5
Cofactors, Vitamins, Prosthetic Groups, Pigments	Experimental tye	Glutamate-1-semialdehyde aminotransferase (EC 5.4.3.8)	5
DNA Metabolism	DNA-replication	DNA polymerase III epsilon subunit (EC 2.7.7.7)	5
Amino Acids and Derivatives	Branched-Chain Amino Acid Biosynthesis	Dihydroxy-acid dehydratase (EC 4.2.1.9)	5
Amino Acids and Derivatives	Branched-chain amino acid metabolism in plants	Dihydroxy-acid dehydratase (EC 4.2.1.9)	5
Amino Acids and Derivatives	Khodge314 Isoleucine Biosynthesis	Dihydroxy-acid dehydratase (EC 4.2.1.9)	5
DNA Metabolism	CRISPRs	CRISPR-associated helicase Cas3	5
Protein Metabolism	Single-copy ribosomal proteins	SSU ribosomal protein S6p	5
Protein Metabolism	Ribosome SSU bacterial	SSU ribosomal protein S6p	5
Protein Metabolism	Ribosome SSU bacterial	SSU ribosomal protein S9p (S16e)	5
Protein Metabolism	Single-copy ribosomal proteins	SSU ribosomal protein S9p (S16e)	5
Respiration	Biogenesis of cytochrome c oxidases	Heme O synthase, protoheme IX farnesyltransferase (EC 2.5.1.-) COX10-CtaB	5
Amino Acids and Derivatives	Chorismate biosynthesis in Streptococci	Shikimate 5-dehydrogenase I alpha (EC 1.1.1.25)	5
Amino Acids and Derivatives	Chorismate biosynthesis in plants	Shikimate 5-dehydrogenase I alpha (EC 1.1.1.25)	5
Amino Acids and Derivatives	MethanopterinAromatic	Shikimate 5-dehydrogenase I alpha (EC 1.1.1.25)	5
Amino Acids and Derivatives	Common Pathway For Synthesis of Aromatic Compounds (DAHP synthase to chorismate)	Shikimate 5-dehydrogenase I alpha (EC 1.1.1.25)	5
Predictions based on plant-prokaryote comparative analysis	At4g10620 At3g57180 At3g47450	Shikimate 5-dehydrogenase I alpha (EC 1.1.1.25)	5
Amino Acids and Derivatives	Chorismate Synthesis	Shikimate 5-dehydrogenase I alpha (EC 1.1.1.25)	5
Unclassified	PROSC YggS	Glucosamine--fructose-6-phosphate aminotransferase [isomerizing] (EC 2.6.1.16)	5
Carbohydrates	Formaldehyde assimilation: Ribulose monophosphate pathway	Glucosamine--fructose-6-phosphate aminotransferase [isomerizing] (EC 2.6.1.16)	5
Cell Wall and Capsule	UDP-N-acetylmuramate from Fructose-6-phosphate Biosynthesis	Glucosamine--fructose-6-phosphate aminotransferase [isomerizing] (EC 2.6.1.16)	5
Cell Wall and Capsule	Sialic Acid Metabolism	Glucosamine--fructose-6-phosphate aminotransferase [isomerizing] (EC 2.6.1.16)	5
Respiration	Respiration / HGM	Cytochrome c oxidase polypeptide II (EC 1.9.3.1)	4
Respiration	Respiration / Human gut microbiome	Cytochrome c oxidase polypeptide II (EC 1.9.3.1)	4
Respiration	Respiration HGM	Cytochrome c oxidase polypeptide II (EC 1.9.3.1)	4
Mitochondrial electron transport system in plants	Respiratory complex IV (terminal cytochrome c oxidase) in plants	Cytochrome c oxidase polypeptide II (EC 1.9.3.1)	4
Respiration	Terminal cytochrome C oxidases	Cytochrome c oxidase polypeptide II (EC 1.9.3.1)	4
Cell Division and Cell Cycle	Macromolecular synthesis operon	DNA primase (EC 2.7.7.-)	4
DNA Metabolism	DNA-replication	DNA primase (EC 2.7.7.-)	4
Unclassified	Family 23 FUPA23 P-type ATPase	DNA primase (EC 2.7.7.-)	4
Miscellaneous	EC 4.1.2.- Aldehyde-lyases	Deoxyribose-phosphate aldolase (EC 4.1.2.4)	4
Carbohydrates	Deoxyribose and Deoxynucleoside Catabolism	Deoxyribose-phosphate aldolase (EC 4.1.2.4)	4
Secondary Metabolism	Auxin biosynthesis	Aromatic-L-amino-acid decarboxylase (EC 4.1.1.28)	4
Amino Acids and Derivatives	Aromatic amino acid degradation	Aromatic-L-amino-acid decarboxylase (EC 4.1.1.28)	4
Virulence	Mycobacterium virulence operon involved in DNA transcription	DNA-directed RNA polymerase beta subunit (EC 2.7.7.6)	4
Virulence	Legionella pneumophila Potential Resistome	DNA-directed RNA polymerase beta subunit (EC 2.7.7.6)	4
RNA Metabolism	RNA polymerase bacterial	DNA-directed RNA polymerase beta subunit (EC 2.7.7.6)	4
Carbohydrates	D-Galacturonate and D-Glucuronate Utilization	Rhamnogalacturonides degradation protein RhiN	4
Carbohydrates	L-rhamnose utilization	Rhamnogalacturonides degradation protein RhiN	4
RNA Metabolism	tRNA modification Archaea	GTP-binding protein Era	4
Protein Metabolism	Universal GTPases	GTP-binding protein Era	4
RNA Metabolism	tRNA mods Archaea	GTP-binding protein Era	4
Phosphorus Metabolism	Phosphate metabolism	Phosphate transport system permease protein PstC (TC 3.A.1.7.1)	4
Phosphorus Metabolism	P uptake (cyanobacteria)	Phosphate transport system permease protein PstC (TC 3.A.1.7.1)	4
Phosphorus Metabolism	High affinity phosphate transporter and control of PHO regulon	Phosphate transport system permease protein PstC (TC 3.A.1.7.1)	4
Miscellaneous	Omega-amidase KE	Methylthioribose-1-phosphate isomerase (EC 5.3.1.23)	4
Miscellaneous	Omega-amidase KE2	Methylthioribose-1-phosphate isomerase (EC 5.3.1.23)	4
Amino Acids and Derivatives	Methionine Salvage	Methylthioribose-1-phosphate isomerase (EC 5.3.1.23)	4
Miscellaneous	Omega-amidase	Methylthioribose-1-phosphate isomerase (EC 5.3.1.23)	4
Amino Acids and Derivatives	Methionine and cysteine metabolism in plants	Methylthioribose-1-phosphate isomerase (EC 5.3.1.23)	4
Carbohydrates	L-Arabinose CS	Methylthioribose-1-phosphate isomerase (EC 5.3.1.23)	4
Sulfur Metabolism	At5g37530 (CsdL protein family)	Cysteine desulfurase (EC 2.8.1.7), SufS subfamily	4
Cofactors, Vitamins, Prosthetic Groups, Pigments	Fe-S cluster assembly	Cysteine desulfurase (EC 2.8.1.7), SufS subfamily	4
Amino Acids and Derivatives	Alanine biosynthesis	Cysteine desulfurase (EC 2.8.1.7), SufS subfamily	4
Metabolite damage and its repair or mitigation	RidA family in 981 representative prokaryotes	Cysteine desulfurase (EC 2.8.1.7), SufS subfamily	4
RNA Metabolism	tRNA modification Archaea	Cysteine desulfurase (EC 2.8.1.7), SufS subfamily	4
Cofactors, Vitamins, Prosthetic Groups, Pigments	YgfZ	Cysteine desulfurase (EC 2.8.1.7), SufS subfamily	4
Miscellaneous	COG2363	Cysteine desulfurase (EC 2.8.1.7), SufS subfamily	4
Amino Acids and Derivatives	Alanine, serine, glycine metabolism in plants	Cysteine desulfurase (EC 2.8.1.7), SufS subfamily	4
RNA Metabolism	tRNA mods Archaea	Cysteine desulfurase (EC 2.8.1.7), SufS subfamily	4
Cofactors, Vitamins, Prosthetic Groups, Pigments	Test - Thiamin	Cysteine desulfurase (EC 2.8.1.7), SufS subfamily	4
Metabolite damage and its repair or mitigation	TN RidA: all subgroups, 981 genomes PLP	Cysteine desulfurase (EC 2.8.1.7), SufS subfamily	4
Metabolite damage and its repair or mitigation	RidA family in 981 representative prokaryotes	Cysteine desulfurase (EC 2.8.1.7)	4
Nitrogen Metabolism	Nitrogen Fixation with NifL	Cysteine desulfurase (EC 2.8.1.7)	4
Sulfur Metabolism	Dimethylsulfoniopropionate (DMSP) mineralization, WBW	Cysteine desulfurase (EC 2.8.1.7)	4
RNA Metabolism	tRNA modification Archaea	Cysteine desulfurase (EC 2.8.1.7)	4
RNA Metabolism	tRNA modification yeast cytoplasmic	Cysteine desulfurase (EC 2.8.1.7)	4
Cofactors, Vitamins, Prosthetic Groups, Pigments	YgfZ	Cysteine desulfurase (EC 2.8.1.7)	4
RNA Metabolism	tRNA mods Archaea	Cysteine desulfurase (EC 2.8.1.7)	4
Metabolite damage and its repair or mitigation	TN RidA: all subgroups, 981 genomes PLP	Cysteine desulfurase (EC 2.8.1.7)	4
Cofactors, Vitamins, Prosthetic Groups, Pigments	Fe-S cluster assembly	Cysteine desulfurase (EC 2.8.1.7)	4
Amino Acids and Derivatives	Alanine biosynthesis	Cysteine desulfurase (EC 2.8.1.7)	4
Sulfur Metabolism	Dimethylsulfoniopropionate (DMSP) mineralization, gjo	Cysteine desulfurase (EC 2.8.1.7)	4
Miscellaneous	COG2363	Cysteine desulfurase (EC 2.8.1.7)	4
Metabolite damage and its repair or mitigation	RidA proteins copy with new groups	Cysteine desulfurase (EC 2.8.1.7)	4
Cofactors, Vitamins, Prosthetic Groups, Pigments	Test - Thiamin	Cysteine desulfurase (EC 2.8.1.7)	4
Sulfur Metabolism	At5g37530 (CsdL protein family)	Cysteine desulfurase (EC 2.8.1.7)	4
Amino Acids and Derivatives	Glycine cleavage system	Glycine dehydrogenase [decarboxylating] (glycine cleavage system P2 protein) (EC 1.4.4.2)	4
Amino Acids and Derivatives	Glycine and Serine Utilization	Glycine dehydrogenase [decarboxylating] (glycine cleavage system P2 protein) (EC 1.4.4.2)	4
Cofactors, Vitamins, Prosthetic Groups, Pigments	BEY LIP	Glycine dehydrogenase [decarboxylating] (glycine cleavage system P2 protein) (EC 1.4.4.2)	4
Carbohydrates	Photorespiration (oxidative C2 cycle)	Glycine dehydrogenase [decarboxylating] (glycine cleavage system P2 protein) (EC 1.4.4.2)	4
Cofactors, Vitamins, Prosthetic Groups, Pigments	Lipoate transport	Glycine dehydrogenase [decarboxylating] (glycine cleavage system P2 protein) (EC 1.4.4.2)	4
Carbohydrates	Glyoxylate bypass	Glycolate dehydrogenase (EC 1.1.99.14), subunit GlcD	4
Carbohydrates	Glycolate, glyoxylate interconversions	Glycolate dehydrogenase (EC 1.1.99.14), subunit GlcD	4
Carbohydrates	Photorespiration (oxidative C2 cycle)	Glycolate dehydrogenase (EC 1.1.99.14), subunit GlcD	4
Membrane Transport	pVir Plasmid of Campylobacter	DNA topoisomerase I (EC 5.99.1.2)	4
DNA Metabolism	DNA topoisomerases, Type I, ATP-independent	DNA topoisomerase I (EC 5.99.1.2)	4
Carbohydrates	Photorespiration (oxidative C2 cycle)	Malate synthase G (EC 2.3.3.9)	4
Carbohydrates	Glyoxylate bypass	Malate synthase G (EC 2.3.3.9)	4
Nucleosides and Nucleotides	Novel non-oxidative pathway of Uracil catabolism	Dihydropyrimidine dehydrogenase [NADP+] (EC 1.3.1.2)	4
Nucleosides and Nucleotides	Pyrimidine utilization	Dihydropyrimidine dehydrogenase [NADP+] (EC 1.3.1.2)	4
Amino Acids and Derivatives	Arginine deiminase and agmatine deiminase pathways in Streptococci	Asparaginyl-tRNA synthetase (EC 6.1.1.22)	4
RNA Metabolism	tRNA mods Archaea	Asparaginyl-tRNA synthetase (EC 6.1.1.22)	4
Protein Metabolism	tRNA synthetase relationships	Asparaginyl-tRNA synthetase (EC 6.1.1.22)	4
Protein Metabolism	EC 6.1.1.- Ligases forming aminoacyl-tRNA and related compounds	Asparaginyl-tRNA synthetase (EC 6.1.1.22)	4
Protein Metabolism	tRNA aminoacylation, Asp and Asn	Asparaginyl-tRNA synthetase (EC 6.1.1.22)	4
Amino Acids and Derivatives	Lysine biosynthesis in Streptococci	Asparaginyl-tRNA synthetase (EC 6.1.1.22)	4
RNA Metabolism	tRNA modification Archaea	Asparaginyl-tRNA synthetase (EC 6.1.1.22)	4
Unclassified	AOU COG3236	GTP cyclohydrolase II (EC 3.5.4.25)	4
Cofactors, Vitamins, Prosthetic Groups, Pigments	Riboflavin HMP	GTP cyclohydrolase II (EC 3.5.4.25)	4
Cofactors, Vitamins, Prosthetic Groups, Pigments	Riboflavin, FMN and FAD biosynthesis in plants	GTP cyclohydrolase II (EC 3.5.4.25)	4
Cofactors, Vitamins, Prosthetic Groups, Pigments	YgfZ	GTP cyclohydrolase II (EC 3.5.4.25)	4
Cofactors, Vitamins, Prosthetic Groups, Pigments	Folate Biosynthesis	GTP cyclohydrolase II (EC 3.5.4.25)	4
Cofactors, Vitamins, Prosthetic Groups, Pigments	Molybdenum cofactor biosynthesis	GTP cyclohydrolase II (EC 3.5.4.25)	4
Cofactors, Vitamins, Prosthetic Groups, Pigments	Riboflavin, FMN and FAD metabolism Extended	GTP cyclohydrolase II (EC 3.5.4.25)	4
Cofactors, Vitamins, Prosthetic Groups, Pigments	Test - Riboflavin	GTP cyclohydrolase II (EC 3.5.4.25)	4
Cofactors, Vitamins, Prosthetic Groups, Pigments	Folate Tryp Chlamydiae	GTP cyclohydrolase II (EC 3.5.4.25)	4
Cofactors, Vitamins, Prosthetic Groups, Pigments	Test - Folate	GTP cyclohydrolase II (EC 3.5.4.25)	4
Cofactors, Vitamins, Prosthetic Groups, Pigments	Molybdenum cofactor biosynthesis ADH	GTP cyclohydrolase II (EC 3.5.4.25)	4
Protein Metabolism	Universal GTPases	GTPase and tRNA-U34 5-formylation enzyme TrmE	4
RNA Metabolism	tRNA modification yeast mitochondrial	GTPase and tRNA-U34 5-formylation enzyme TrmE	4
Regulation and Cell signaling	Zinc regulated enzymes	Cysteinyl-tRNA synthetase (EC 6.1.1.16)	4
Predictions based on plant-prokaryote comparative analysis	At2g23840	Cysteinyl-tRNA synthetase (EC 6.1.1.16)	4
Protein Metabolism	tRNA aminoacylation, Cys	Cysteinyl-tRNA synthetase (EC 6.1.1.16)	4
Miscellaneous	Conserved gene cluster possibly involved in RNA metabolism	Cysteinyl-tRNA synthetase (EC 6.1.1.16)	4
Protein Metabolism	tRNA synthetase relationships	Cysteinyl-tRNA synthetase (EC 6.1.1.16)	4
Protein Metabolism	EC 6.1.1.- Ligases forming aminoacyl-tRNA and related compounds	Cysteinyl-tRNA synthetase (EC 6.1.1.16)	4
Membrane Transport	ABC transporter dipeptide (TC 3.A.1.5.2)	Dipeptide transport system permease protein DppC (TC 3.A.1.5.2)	4
Unclassified	Family 23 FUPA23 P-type ATPase	Dipeptide transport system permease protein DppC (TC 3.A.1.5.2)	4
Unclassified	CBSS-195102.1.peg.963	Dipeptide transport system permease protein DppC (TC 3.A.1.5.2)	4
Carbohydrates	Sugar utilization in Thermotogales	Beta-galactosidase (EC 3.2.1.23), LacA family	4
Carbohydrates	Lactose and Galactose Uptake and Utilization	Beta-galactosidase (EC 3.2.1.23), LacA family	4
Amino Acids and Derivatives	Branched-chain amino acid metabolism in plants	Branched-chain amino acid aminotransferase (EC 2.6.1.42)	4
Plant Glucosinolates	Homomethionine biosynthesis and methionine chain elongation pathway for glucosinolates in plants	Branched-chain amino acid aminotransferase (EC 2.6.1.42)	4
Amino Acids and Derivatives	Khodge314 Isoleucine Biosynthesis	Branched-chain amino acid aminotransferase (EC 2.6.1.42)	4
Carbohydrates	Pyruvate Alanine Serine Interconversions	Branched-chain amino acid aminotransferase (EC 2.6.1.42)	4
Amino Acids and Derivatives	Isoleucine degradation	Branched-chain amino acid aminotransferase (EC 2.6.1.42)	4
Amino Acids and Derivatives	Branched-Chain Amino Acid Biosynthesis	Branched-chain amino acid aminotransferase (EC 2.6.1.42)	4
Amino Acids and Derivatives	HMG-CoA	Branched-chain amino acid aminotransferase (EC 2.6.1.42)	4
Amino Acids and Derivatives	Alanine biosynthesis	Branched-chain amino acid aminotransferase (EC 2.6.1.42)	4
Amino Acids and Derivatives	Branched chain amino acid degradation regulons	Branched-chain amino acid aminotransferase (EC 2.6.1.42)	4
Amino Acids and Derivatives	Leucine Biosynthesis	Branched-chain amino acid aminotransferase (EC 2.6.1.42)	4
Amino Acids and Derivatives	Valine degradation	Branched-chain amino acid aminotransferase (EC 2.6.1.42)	4
Cofactors, Vitamins, Prosthetic Groups, Pigments	Methanofuran erick jmorales	Branched-chain amino acid aminotransferase (EC 2.6.1.42)	4
Cofactors, Vitamins, Prosthetic Groups, Pigments	Methanofuran	Branched-chain amino acid aminotransferase (EC 2.6.1.42)	4
Amino Acids and Derivatives	Methionine Salvage	Branched-chain amino acid aminotransferase (EC 2.6.1.42)	4
Cofactors, Vitamins, Prosthetic Groups, Pigments	Pantothenate and CoA biosynthesis in plants	Branched-chain amino acid aminotransferase (EC 2.6.1.42)	4
Amino Acids and Derivatives	Leucine Degradation and HMG-CoA Metabolism	Branched-chain amino acid aminotransferase (EC 2.6.1.42)	4
Amino Acids and Derivatives	Branched-chain amino acid metabolism in plants	Branched-chain alpha-keto acid dehydrogenase, E1 component, beta subunit (EC 1.2.4.4)	4
Amino Acids and Derivatives	Valine degradation	Branched-chain alpha-keto acid dehydrogenase, E1 component, beta subunit (EC 1.2.4.4)	4
Amino Acids and Derivatives	Isoleucine degradation	Branched-chain alpha-keto acid dehydrogenase, E1 component, beta subunit (EC 1.2.4.4)	4
Carbohydrates	Dehydrogenase complexes	Branched-chain alpha-keto acid dehydrogenase, E1 component, beta subunit (EC 1.2.4.4)	4
Amino Acids and Derivatives	Leucine Degradation and HMG-CoA Metabolism	Branched-chain alpha-keto acid dehydrogenase, E1 component, beta subunit (EC 1.2.4.4)	4
Amino Acids and Derivatives	HMG-CoA	Branched-chain alpha-keto acid dehydrogenase, E1 component, beta subunit (EC 1.2.4.4)	4
Amino Acids and Derivatives	Branched chain amino acid degradation regulons	Branched-chain alpha-keto acid dehydrogenase, E1 component, beta subunit (EC 1.2.4.4)	4
Carbohydrates	acinetobacter tca	Fumarate hydratase class I, aerobic (EC 4.2.1.2)	4
Carbohydrates	Serine-glyoxylate cycle	Fumarate hydratase class I, aerobic (EC 4.2.1.2)	4
Carbohydrates	TCA Cycle	Fumarate hydratase class I, aerobic (EC 4.2.1.2)	4
Cofactors, Vitamins, Prosthetic Groups, Pigments	YgfZ	Fumarate hydratase class I, aerobic (EC 4.2.1.2)	4
Miscellaneous	YgfZ-Fe-S	Fumarate hydratase class I, aerobic (EC 4.2.1.2)	4
Amino Acids and Derivatives	Polyamine Metabolism	Spermidine Putrescine ABC transporter permease component PotB (TC 3.A.1.11.1)	4
Amino Acids and Derivatives	Polyamine Metabolism	Spermidine Putrescine ABC transporter permease component potC (TC_3.A.1.11.1)	4
Carbohydrates	Sugar utilization in Thermotogales	Maltose/maltodextrin ABC transporter, permease protein MalF	4
Carbohydrates	Maltose and Maltodextrin Utilization	Maltose/maltodextrin ABC transporter, permease protein MalF	4
Stress Response	Choline and Betaine Uptake and Betaine Biosynthesis	L-proline glycine betaine ABC transport system permease protein ProW (TC 3.A.1.12.1)	4
Fatty Acids, Lipids, and Isoprenoids	Fatty acid biosynthesis in plants (plastidial)	Biotin carboxyl carrier protein of acetyl-CoA carboxylase	4
Fatty Acids, Lipids, and Isoprenoids	Acetyl-CoA carboxylase complexes in plants	Biotin carboxyl carrier protein of acetyl-CoA carboxylase	4
Fatty Acids, Lipids, and Isoprenoids	Fatty Acid Biosynthesis FASII	Biotin carboxyl carrier protein of acetyl-CoA carboxylase	4
Fatty Acids, Lipids, and Isoprenoids	Fatty Acid Biosynthesis FASII	Enoyl-[acyl-carrier-protein] reductase [NADH] (EC 1.3.1.9)	4
Fatty Acids, Lipids, and Isoprenoids	Fatty acid biosynthesis in plants (plastidial)	Enoyl-[acyl-carrier-protein] reductase [NADH] (EC 1.3.1.9)	4
Cell Wall and Capsule	mycolic acid synthesis	Enoyl-[acyl-carrier-protein] reductase [NADH] (EC 1.3.1.9)	4
DNA Metabolism	CRISPRs	CRISPR-associated protein, Csd1 family	4
Amino Acids and Derivatives	Khodge314 Isoleucine Biosynthesis	Acetolactate synthase large subunit (EC 2.2.1.6)	4
Cofactors, Vitamins, Prosthetic Groups, Pigments	Thiamine-biosynthesis	Acetolactate synthase large subunit (EC 2.2.1.6)	4
Carbohydrates	Acetoin, butanediol metabolism	Acetolactate synthase large subunit (EC 2.2.1.6)	4
Amino Acids and Derivatives	Branched-Chain Amino Acid Biosynthesis	Acetolactate synthase large subunit (EC 2.2.1.6)	4
Amino Acids and Derivatives	Branched-chain amino acid metabolism in plants	Acetolactate synthase large subunit (EC 2.2.1.6)	4
Respiration	Respiratory Complex I	NADH ubiquinone oxidoreductase chain A (EC 1.6.5.3)	4
Carbohydrates	Glycolysis and Gluconeogenesis in Streptococci	6-phosphofructokinase (EC 2.7.1.11)	4
Carbohydrates	D-Tagatose and Galactitol Utilization	6-phosphofructokinase (EC 2.7.1.11)	4
Carbohydrates	Glycolysis test	6-phosphofructokinase (EC 2.7.1.11)	4
Carbohydrates	Glycolysis and Gluconeogenesis	6-phosphofructokinase (EC 2.7.1.11)	4
Carbohydrates	Glycolysis and Gluconeogenesis in plants	6-phosphofructokinase (EC 2.7.1.11)	4
Carbohydrates	Sucrose metabolism in plants	6-phosphofructokinase (EC 2.7.1.11)	4
Carbohydrates	Sugar utilization in Thermotogales	6-phosphofructokinase (EC 2.7.1.11)	4
Carbohydrates	Glycolysis and Gluconeogenesis, including Archaeal enzymes	6-phosphofructokinase (EC 2.7.1.11)	4
Carbohydrates	N-Acetyl-Galactosamine and Galactosamine Utilization	6-phosphofructokinase (EC 2.7.1.11)	4
Respiration	Respiratory Complex I	NADH-ubiquinone oxidoreductase chain L (EC 1.6.5.3)	4
Carbohydrates	alpha carboxysome	NADH-ubiquinone oxidoreductase chain L (EC 1.6.5.3)	4
Cofactors, Vitamins, Prosthetic Groups, Pigments	Plastoquinone biosynthesis in plants	4-hydroxyphenylpyruvate dioxygenase (EC 1.13.11.27)	4
Cofactors, Vitamins, Prosthetic Groups, Pigments	Pterin carbinolamine dehydratase	4-hydroxyphenylpyruvate dioxygenase (EC 1.13.11.27)	4
Amino Acids and Derivatives	Aromatic amino acid degradation	4-hydroxyphenylpyruvate dioxygenase (EC 1.13.11.27)	4
Cofactors, Vitamins, Prosthetic Groups, Pigments	Tocopherols and tocotrienols (vitamin E) in plants and cyanobacteria	4-hydroxyphenylpyruvate dioxygenase (EC 1.13.11.27)	4
Metabolism of Aromatic Compounds	Homogentisate pathway of aromatic compound degradation	4-hydroxyphenylpyruvate dioxygenase (EC 1.13.11.27)	4
Cofactors, Vitamins, Prosthetic Groups, Pigments	Pterin metabolism 3	4-hydroxyphenylpyruvate dioxygenase (EC 1.13.11.27)	4
RNA Metabolism	Transcription factors bacterial	Transcription termination protein NusB	4
Amino Acids and Derivatives	Threonine degradation	L-threonine 3-dehydrogenase (EC 1.1.1.103)	4
Amino Acids and Derivatives	Glycine Biosynthesis	L-threonine 3-dehydrogenase (EC 1.1.1.103)	4
Carbohydrates	Inositol catabolism	Inositol transport system permease protein	4
RNA Metabolism	RNA processing and degradation, bacterial	Exoribonuclease II (EC 3.1.13.1)	4
Nucleosides and Nucleotides	Purine de novo biosynthesis in plants	Ribonucleotide reductase of class Ia (aerobic), alpha subunit (EC 1.17.4.1)	4
Nucleosides and Nucleotides	Ribonucleotide reduction	Ribonucleotide reductase of class Ia (aerobic), alpha subunit (EC 1.17.4.1)	4
Protein Metabolism	Translation termination factors bacterial	Peptide chain release factor 1	4
Predictions based on plant-prokaryote comparative analysis	At2g23840	Peptide chain release factor 1	4
RNA Metabolism	tRNA modification yeast cytoplasmic	tRNA pseudouridine 13 synthase (EC 4.2.1.-)	4
RNA Metabolism	tRNA mods Archaea	tRNA pseudouridine 13 synthase (EC 4.2.1.-)	4
RNA Metabolism	tRNA processing	tRNA pseudouridine 13 synthase (EC 4.2.1.-)	4
RNA Metabolism	tRNA modification Archaea	tRNA pseudouridine 13 synthase (EC 4.2.1.-)	4
Amino Acids and Derivatives	Tryptophan metabolism in plants	Indole-3-glycerol phosphate synthase (EC 4.1.1.48)	4
Amino Acids and Derivatives	Tryptophan biosynthesis in Streptococci	Indole-3-glycerol phosphate synthase (EC 4.1.1.48)	4
Cofactors, Vitamins, Prosthetic Groups, Pigments	Folate Tryp Chlamydiae	Indole-3-glycerol phosphate synthase (EC 4.1.1.48)	4
Unclassified	Family 23 FUPA23 P-type ATPase	Indole-3-glycerol phosphate synthase (EC 4.1.1.48)	4
Amino Acids and Derivatives	Tryptophan synthesis	Indole-3-glycerol phosphate synthase (EC 4.1.1.48)	4
Unclassified	Chorismate: Intermediate for synthesis of Tryptophan, PAPA antibiotics, PABA, 3-hydroxyanthranilate and more.	Indole-3-glycerol phosphate synthase (EC 4.1.1.48)	4
Amino Acids and Derivatives	Aromatic amino acid degradation	5-carboxymethyl-2-hydroxymuconate semialdehyde dehydrogenase (EC 1.2.1.60)	4
Metabolism of Aromatic Compounds	Central meta-cleavage pathway of aromatic compound degradation	5-carboxymethyl-2-hydroxymuconate semialdehyde dehydrogenase (EC 1.2.1.60)	4
Metabolism of Aromatic Compounds	4-Hydroxyphenylacetic acid catabolic pathway	5-carboxymethyl-2-hydroxymuconate semialdehyde dehydrogenase (EC 1.2.1.60)	4
RNA Metabolism	Polyadenylation bacterial	Polyribonucleotide nucleotidyltransferase (EC 2.7.7.8)	4
Unclassified	Family 23 FUPA23 P-type ATPase	Polyribonucleotide nucleotidyltransferase (EC 2.7.7.8)	4
Carbohydrates	Pyruvate Alanine Serine Interconversions	Alanine dehydrogenase (EC 1.4.1.1)	4
Carbohydrates	Pyruvate Alanine Serine Interconversions	Alanine racemase (EC 5.1.1.1)	4
Metabolite damage and its repair or mitigation	RidA family in 981 representative prokaryotes	Alanine racemase (EC 5.1.1.1)	4
Metabolite damage and its repair or mitigation	TN RidA: all subgroups, 981 genomes PLP	Alanine racemase (EC 5.1.1.1)	4
Amino Acids and Derivatives	Amino acid racemase	Alanine racemase (EC 5.1.1.1)	4
Amino Acids and Derivatives	Alanine biosynthesis	Alanine racemase (EC 5.1.1.1)	4
DNA Metabolism	DNA repair, bacterial	DNA repair protein RadA	4
Transcriptional regulation	CarD	DNA repair protein RadA	4
Stress Response	At5g63290	DNA repair protein RadA	4
Membrane Transport	Type IV pilus	Type IV fimbrial assembly, ATPase PilB	4
Motility and Chemotaxis	Bacterial motility:Gliding	Type IV fimbrial assembly, ATPase PilB	4
Miscellaneous	Omega-amidase KE2	Glutamate N-acetyltransferase (EC 2.3.1.35) / N-acetylglutamate synthase (EC 2.3.1.1)	4
RNA Metabolism	ATP-dependent RNA helicases, bacterial	DEAD-box ATP-dependent RNA helicase CshA (EC 3.6.4.13)	4
Phosphorus Metabolism	Phosphate metabolism	Magnesium and cobalt efflux protein CorC	4
Virulence	Copper homeostasis: copper tolerance	Magnesium and cobalt efflux protein CorC	4
Carbohydrates	Calvin-Benson cycle	Ribulose-phosphate 3-epimerase (EC 5.1.3.1)	4
Carbohydrates	Pentose phosphate pathway	Ribulose-phosphate 3-epimerase (EC 5.1.3.1)	4
Carbohydrates	EC 5.1.3.- Racemases and epimerases acting on carbohydrates and derivatives	Ribulose-phosphate 3-epimerase (EC 5.1.3.1)	4
Cofactors, Vitamins, Prosthetic Groups, Pigments	Thiamin biosynthesis LDP	Ribulose-phosphate 3-epimerase (EC 5.1.3.1)	4
Carbohydrates	Pentose phosphate pathway in plants	Ribulose-phosphate 3-epimerase (EC 5.1.3.1)	4
Cofactors, Vitamins, Prosthetic Groups, Pigments	CLO thiaminPP biosynthesis	Ribulose-phosphate 3-epimerase (EC 5.1.3.1)	4
Carbohydrates	Calvin-Benson-Bassham cycle in plants	Ribulose-phosphate 3-epimerase (EC 5.1.3.1)	4
Carbohydrates	Rubisco shunt in plants	Ribulose-phosphate 3-epimerase (EC 5.1.3.1)	4
Cofactors, Vitamins, Prosthetic Groups, Pigments	Thiamin biosynthesis	Ribulose-phosphate 3-epimerase (EC 5.1.3.1)	4
Carbohydrates	Sugar utilization in Thermotogales	Ribulose-phosphate 3-epimerase (EC 5.1.3.1)	4
Cofactors, Vitamins, Prosthetic Groups, Pigments	Test - Thiamin	Ribulose-phosphate 3-epimerase (EC 5.1.3.1)	4
Unclassified	Family 02 Ca2+ P-type ATPase	Ribulose-phosphate 3-epimerase (EC 5.1.3.1)	4
Cofactors, Vitamins, Prosthetic Groups, Pigments	Thiamin Copy RZ	Ribulose-phosphate 3-epimerase (EC 5.1.3.1)	4
Carbohydrates	Formaldehyde assimilation: Ribulose monophosphate pathway	Ribulose-phosphate 3-epimerase (EC 5.1.3.1)	4
Carbohydrates	Pentose phosphate pathway in plants	Transketolase (EC 2.2.1.1)	4
Carbohydrates	Pentose phosphate pathway	Transketolase (EC 2.2.1.1)	4
Carbohydrates	Calvin-Benson cycle	Transketolase (EC 2.2.1.1)	4
Carbohydrates	Calvin-Benson-Bassham cycle in plants	Transketolase (EC 2.2.1.1)	4
Carbohydrates	Rubisco shunt in plants	Transketolase (EC 2.2.1.1)	4
Carbohydrates	Sugar utilization in Thermotogales	Transketolase (EC 2.2.1.1)	4
DNA Metabolism	Type I Restriction-Modification	Type I restriction-modification system, specificity subunit S (EC 3.1.21.3)	4
Virulence, Disease and Defense	MRSA analysis Oli	Type I restriction-modification system, specificity subunit S (EC 3.1.21.3)	4
DNA Metabolism	Restriction-Modification System	Type I restriction-modification system, specificity subunit S (EC 3.1.21.3)	4
Carbohydrates	Pentose phosphate pathway in plants	Ribose-phosphate pyrophosphokinase (EC 2.7.6.1)	4
Cofactors, Vitamins, Prosthetic Groups, Pigments	YgfZ	Ribose-phosphate pyrophosphokinase (EC 2.7.6.1)	4
Carbohydrates	Pentose phosphate pathway	Ribose-phosphate pyrophosphokinase (EC 2.7.6.1)	4
Nucleosides and Nucleotides	De Novo Purine Biosynthesis	Ribose-phosphate pyrophosphokinase (EC 2.7.6.1)	4
Metabolite damage and its repair or mitigation	RidA family in 981 representative prokaryotes	N-acetyl-gamma-glutamyl-phosphate reductase (EC 1.2.1.38)	4
Metabolite damage and its repair or mitigation	TN RidA: all subgroups, 981 genomes carbamoyl-P	N-acetyl-gamma-glutamyl-phosphate reductase (EC 1.2.1.38)	4
Cofactors, Vitamins, Prosthetic Groups, Pigments	Methanofuran erick jmorales	N-acetyl-gamma-glutamyl-phosphate reductase (EC 1.2.1.38)	4
Amino Acids and Derivatives	Arginine Biosynthesis extended	N-acetyl-gamma-glutamyl-phosphate reductase (EC 1.2.1.38)	4
Amino Acids and Derivatives	Evolution of Proline Biosynthesis (for review by Fichman et al)	N-acetyl-gamma-glutamyl-phosphate reductase (EC 1.2.1.38)	4
Cofactors, Vitamins, Prosthetic Groups, Pigments	Methanofuran	N-acetyl-gamma-glutamyl-phosphate reductase (EC 1.2.1.38)	4
Amino Acids and Derivatives	Arginine metabolism and urea cycle in plants	N-acetyl-gamma-glutamyl-phosphate reductase (EC 1.2.1.38)	4
Miscellaneous	Omega-amidase KE2	N-acetyl-gamma-glutamyl-phosphate reductase (EC 1.2.1.38)	4
Amino Acids and Derivatives	Arginine Biosynthesis extended	Argininosuccinate synthase (EC 6.3.4.5)	4
Metabolite damage and its repair or mitigation	TN RidA: all subgroups, 981 genomes carbamoyl-P	Argininosuccinate synthase (EC 6.3.4.5)	4
Amino Acids and Derivatives	Arginine metabolism and urea cycle in plants	Argininosuccinate synthase (EC 6.3.4.5)	4
Amino Acids and Derivatives	Evolution of Proline Biosynthesis (for review by Fichman et al)	Argininosuccinate synthase (EC 6.3.4.5)	4
Metabolite damage and its repair or mitigation	RidA family in 981 representative prokaryotes	Argininosuccinate synthase (EC 6.3.4.5)	4
Miscellaneous	EC 6.3.4.- Ligases that form carbon-nitrogen bonds	Argininosuccinate synthase (EC 6.3.4.5)	4
Miscellaneous	Omega-amidase KE2	Argininosuccinate synthase (EC 6.3.4.5)	4
Carbohydrates	D-ribose utilization	Ribose operon repressor	4
Membrane Transport	Ton and Tol transport systems	4-hydroxybenzoyl-CoA thioesterase family active site	4
Protein Metabolism	Peptidyl-prolyl cis-trans isomerase	FKBP-type peptidyl-prolyl cis-trans isomerase SlyD (EC 5.2.1.8)	4
Potassium metabolism	Potassium homeostasis	FKBP-type peptidyl-prolyl cis-trans isomerase SlyD (EC 5.2.1.8)	4
Potassium metabolism	Glutathione-regulated potassium-efflux system and associated functions	FKBP-type peptidyl-prolyl cis-trans isomerase SlyD (EC 5.2.1.8)	4
Cofactors, Vitamins, Prosthetic Groups, Pigments	Thiamin biosynthesis	Thiamin ABC transporter, ATPase component	4
Thiamin	Thiamin HMP	Thiamin ABC transporter, ATPase component	4
Cofactors, Vitamins, Prosthetic Groups, Pigments	Thiamin biosynthesis LDP	Thiamin ABC transporter, ATPase component	4
Cofactors, Vitamins, Prosthetic Groups, Pigments	Test - Thiamin	Thiamin ABC transporter, ATPase component	4
Cofactors, Vitamins, Prosthetic Groups, Pigments	CLO thiaminPP biosynthesis	Thiamin ABC transporter, ATPase component	4
Protein Metabolism	Diphthamide biosynthesis	Asparagine synthetase [glutamine-hydrolyzing] (EC 6.3.5.4)	4
Amino Acids and Derivatives	Glutamine, Glutamate, Aspartate and Asparagine Biosynthesis	Asparagine synthetase [glutamine-hydrolyzing] (EC 6.3.5.4)	4
Amino Acids and Derivatives	Cyanophycin Metabolism	Asparagine synthetase [glutamine-hydrolyzing] (EC 6.3.5.4)	4
Amino Acids and Derivatives	Glutamine, glutamate, aspartate, asparagine metabolism in plants	Asparagine synthetase [glutamine-hydrolyzing] (EC 6.3.5.4)	4
Protein Metabolism	Inteins	intein-containing	4
Amino Acids and Derivatives	Methionine Degradation	Pyruvate dehydrogenase E1 component (EC 1.2.4.1)	4
Carbohydrates	Pyruvate metabolism II: acetyl-CoA, acetogenesis from pyruvate	Pyruvate dehydrogenase E1 component (EC 1.2.4.1)	4
Unclassified	TN RidA: all subgroups, 981 genomes	Pyruvate dehydrogenase E1 component (EC 1.2.4.1)	4
Carbohydrates	Dehydrogenase complexes	Pyruvate dehydrogenase E1 component (EC 1.2.4.1)	4
Cofactors, Vitamins, Prosthetic Groups, Pigments	5-FCL-like protein	Pyruvate dehydrogenase E1 component (EC 1.2.4.1)	4
Cofactors, Vitamins, Prosthetic Groups, Pigments	5-FCL-like protein	Dihydrolipoamide acetyltransferase component of pyruvate dehydrogenase complex (EC 2.3.1.12)	4
Cofactors, Vitamins, Prosthetic Groups, Pigments	BEY LIP	Dihydrolipoamide acetyltransferase component of pyruvate dehydrogenase complex (EC 2.3.1.12)	4
Carbohydrates	Pyruvate metabolism II: acetyl-CoA, acetogenesis from pyruvate	Dihydrolipoamide acetyltransferase component of pyruvate dehydrogenase complex (EC 2.3.1.12)	4
Cofactors, Vitamins, Prosthetic Groups, Pigments	Thiamine-biosynthesis	Dihydrolipoamide acetyltransferase component of pyruvate dehydrogenase complex (EC 2.3.1.12)	4
Cofactors, Vitamins, Prosthetic Groups, Pigments	Lipoate transport	Dihydrolipoamide acetyltransferase component of pyruvate dehydrogenase complex (EC 2.3.1.12)	4
Carbohydrates	Acetyl-CoA biosynthesis in plants	Dihydrolipoamide acetyltransferase component of pyruvate dehydrogenase complex (EC 2.3.1.12)	4
Carbohydrates	Dehydrogenase complexes	Dihydrolipoamide acetyltransferase component of pyruvate dehydrogenase complex (EC 2.3.1.12)	4
Carbohydrates	TCA cycle in plants	Dihydrolipoamide acetyltransferase component of pyruvate dehydrogenase complex (EC 2.3.1.12)	4
Cofactors, Vitamins, Prosthetic Groups, Pigments	B12 Cobalamin HMP	L-threonine 3-O-phosphate decarboxylase (EC 4.1.1.81)	4
Cofactors, Vitamins, Prosthetic Groups, Pigments	B12 Biosynthesis (Tavares copy1)	L-threonine 3-O-phosphate decarboxylase (EC 4.1.1.81)	4
Cofactors, Vitamins, Prosthetic Groups, Pigments	Coenzyme B12 biosynthesis	L-threonine 3-O-phosphate decarboxylase (EC 4.1.1.81)	4
Cofactors, Vitamins, Prosthetic Groups, Pigments	CbiZ Main I	L-threonine 3-O-phosphate decarboxylase (EC 4.1.1.81)	4
Cofactors, Vitamins, Prosthetic Groups, Pigments	Cobalamin Dh	L-threonine 3-O-phosphate decarboxylase (EC 4.1.1.81)	4
Cofactors, Vitamins, Prosthetic Groups, Pigments	B12 duf71	L-threonine 3-O-phosphate decarboxylase (EC 4.1.1.81)	4
Cofactors, Vitamins, Prosthetic Groups, Pigments	CbiZ Main	L-threonine 3-O-phosphate decarboxylase (EC 4.1.1.81)	4
Cofactors, Vitamins, Prosthetic Groups, Pigments	Cobalamin	L-threonine 3-O-phosphate decarboxylase (EC 4.1.1.81)	4
Cofactors, Vitamins, Prosthetic Groups, Pigments	Cobalamin synthesis	L-threonine 3-O-phosphate decarboxylase (EC 4.1.1.81)	4
Cofactors, Vitamins, Prosthetic Groups, Pigments	Cobalamin synthesis	Nicotinate-nucleotide--dimethylbenzimidazole phosphoribosyltransferase (EC 2.4.2.21)	4
Unclassified	Heme and Siroheme Biosynthesis	Nicotinate-nucleotide--dimethylbenzimidazole phosphoribosyltransferase (EC 2.4.2.21)	4
Cofactors, Vitamins, Prosthetic Groups, Pigments	Coenzyme B12 biosynthesis	Nicotinate-nucleotide--dimethylbenzimidazole phosphoribosyltransferase (EC 2.4.2.21)	4
Cofactors, Vitamins, Prosthetic Groups, Pigments	CbiZ Main I	Nicotinate-nucleotide--dimethylbenzimidazole phosphoribosyltransferase (EC 2.4.2.21)	4
Cofactors, Vitamins, Prosthetic Groups, Pigments	Cobalamin Dh	Nicotinate-nucleotide--dimethylbenzimidazole phosphoribosyltransferase (EC 2.4.2.21)	4
Cofactors, Vitamins, Prosthetic Groups, Pigments	Cobalamin Biosynthesis	Nicotinate-nucleotide--dimethylbenzimidazole phosphoribosyltransferase (EC 2.4.2.21)	4
Unclassified	Heme LB	Nicotinate-nucleotide--dimethylbenzimidazole phosphoribosyltransferase (EC 2.4.2.21)	4
Cofactors, Vitamins, Prosthetic Groups, Pigments	CbiZ Main	Nicotinate-nucleotide--dimethylbenzimidazole phosphoribosyltransferase (EC 2.4.2.21)	4
Cofactors, Vitamins, Prosthetic Groups, Pigments	Cobalamin	Nicotinate-nucleotide--dimethylbenzimidazole phosphoribosyltransferase (EC 2.4.2.21)	4
Cofactors, Vitamins, Prosthetic Groups, Pigments	B12 Cobalamin HMP	Nicotinate-nucleotide--dimethylbenzimidazole phosphoribosyltransferase (EC 2.4.2.21)	4
Cofactors, Vitamins, Prosthetic Groups, Pigments	B12 Biosynthesis (Tavares copy1)	Nicotinate-nucleotide--dimethylbenzimidazole phosphoribosyltransferase (EC 2.4.2.21)	4
Cofactors, Vitamins, Prosthetic Groups, Pigments	B12 duf71	Nicotinate-nucleotide--dimethylbenzimidazole phosphoribosyltransferase (EC 2.4.2.21)	4
Cofactors, Vitamins, Prosthetic Groups, Pigments	Experimental tye	Nicotinate-nucleotide--dimethylbenzimidazole phosphoribosyltransferase (EC 2.4.2.21)	4
Phosphorus Metabolism	Phosphate metabolism	Phosphate starvation-inducible protein PhoH, predicted ATPase	4
Phages, Prophages, Transposable elements, Plasmids	T4-like cyanophage core proteins	Phosphate starvation-inducible protein PhoH, predicted ATPase	4
Phages, Prophages, Transposable elements	Phage cyanophage	Phosphate starvation-inducible protein PhoH, predicted ATPase	4
Carbohydrates	alpha carboxysome	Nitrogen regulatory protein P-II	4
Autotrophy	PII superfamily	Nitrogen regulatory protein P-II	4
Amino Acids and Derivatives	PII Superfamily	Nitrogen regulatory protein P-II	4
Nitrogen Metabolism	Ammonia assimilation	Nitrogen regulatory protein P-II	4
Miscellaneous	Competence or DNA damage-inducible protein CinA and related protein families	Lipoate synthase	4
Miscellaneous	YgfZ-Fe-S	Lipoate synthase	4
Cofactors, Vitamins, Prosthetic Groups, Pigments	YgfZ	Lipoate synthase	4
Cofactors, Vitamins, Prosthetic Groups, Pigments	Lipoic acid metabolism	Lipoate synthase	4
Cofactors, Vitamins, Prosthetic Groups, Pigments	BEY LIP	Lipoate synthase	4
Cofactors, Vitamins, Prosthetic Groups, Pigments	Lipoate transport	Lipoate synthase	4
Cofactors, Vitamins, Prosthetic Groups, Pigments	Menaquinone biosynthesis from chorismate via 1,4-dihydroxy-6-naphthoate	Menaquinone via futalosine step 3	4
Cofactors, Vitamins, Prosthetic Groups, Pigments	Quinone disambuiguation	Menaquinone via futalosine step 3	4
Cofactors, Vitamins, Prosthetic Groups, Pigments	Menaquinone Biosynthesis via Futalosine	Menaquinone via futalosine step 3	4
Cell Wall and Capsule	Peptidoglycan biosynthesis--gjo	UDP-N-acetylmuramate--alanine ligase (EC 6.3.2.8)	4
Unclassified	YggSProC	UDP-N-acetylmuramate--alanine ligase (EC 6.3.2.8)	4
Cell Wall and Capsule	Peptidoglycan Biosynthesis	UDP-N-acetylmuramate--alanine ligase (EC 6.3.2.8)	4
Cofactors, Vitamins, Prosthetic Groups, Pigments	BEY LIP	UDP-N-acetylmuramate--alanine ligase (EC 6.3.2.8)	4
Cell Wall and Capsule	Peptidoglycan Biosynthesis	D-alanine--D-alanine ligase (EC 6.3.2.4)	4
Cell Wall and Capsule	Peptidoglycan biosynthesis--gjo	D-alanine--D-alanine ligase (EC 6.3.2.4)	4
Sulfur Metabolism	Utilization of glutathione as a sulphur source	Putative glutathione transporter, permease component	4
Cell Wall and Capsule	Peptidoglycan Biosynthesis	Monofunctional biosynthetic peptidoglycan transglycosylase (EC 2.4.2.-)	4
Protein Metabolism	Translation elongation factor G family	Translation elongation factor G-related protein	4
Protein Metabolism	Translation elongation factors bacterial	Translation elongation factor G-related protein	4
Cofactors, Vitamins, Prosthetic Groups, Pigments	Coenzyme A Biosynthesis	Phosphopantetheine adenylyltransferase (EC 2.7.7.3)	4
Cofactors, Vitamins, Prosthetic Groups, Pigments	coA-FolK	Phosphopantetheine adenylyltransferase (EC 2.7.7.3)	4
Cofactors, Vitamins, Prosthetic Groups, Pigments	dcernst CoA Salvage	Phosphopantetheine adenylyltransferase (EC 2.7.7.3)	4
Cofactors, Vitamins, Prosthetic Groups, Pigments	dcernst CoA Salvage2	Phosphopantetheine adenylyltransferase (EC 2.7.7.3)	4
Cofactors, Vitamins, Prosthetic Groups, Pigments	CoA Pantothenate HMP	Phosphopantetheine adenylyltransferase (EC 2.7.7.3)	4
Unclassified	CoA Test	Phosphopantetheine adenylyltransferase (EC 2.7.7.3)	4
Cofactors, Vitamins, Prosthetic Groups, Pigments	dcernst CoA Salvage2	Dephospho-CoA kinase (EC 2.7.1.24)	4
Unclassified	CoA Test	Dephospho-CoA kinase (EC 2.7.1.24)	4
Unclassified	COG2320 family	Dephospho-CoA kinase (EC 2.7.1.24)	4
Cofactors, Vitamins, Prosthetic Groups, Pigments	CoA Pantothenate HMP	Dephospho-CoA kinase (EC 2.7.1.24)	4
Cofactors, Vitamins, Prosthetic Groups, Pigments	Coenzyme A Biosynthesis	Dephospho-CoA kinase (EC 2.7.1.24)	4
Cofactors, Vitamins, Prosthetic Groups, Pigments	coA-FolK	Dephospho-CoA kinase (EC 2.7.1.24)	4
Cofactors, Vitamins, Prosthetic Groups, Pigments	dcernst CoA Salvage	Dephospho-CoA kinase (EC 2.7.1.24)	4
Cofactors, Vitamins, Prosthetic Groups, Pigments	Pantothenate and CoA biosynthesis in plants	Dephospho-CoA kinase (EC 2.7.1.24)	4
Nucleosides and Nucleotides	Purine Utilization	Guanine deaminase (EC 3.5.4.3)	4
Nucleosides and Nucleotides	Purine conversions	Guanine deaminase (EC 3.5.4.3)	4
Fatty Acids, Lipids, and Isoprenoids	CDP-diacylglycerol biosynthesis in plants	1-acyl-sn-glycerol-3-phosphate acyltransferase (EC 2.3.1.51)	4
Fatty Acids, Lipids, and Isoprenoids	Triacylglycerol metabolism in plants	1-acyl-sn-glycerol-3-phosphate acyltransferase (EC 2.3.1.51)	4
Phosphorus Metabolism	Phosphate metabolism	1-acyl-sn-glycerol-3-phosphate acyltransferase (EC 2.3.1.51)	4
Fatty Acids, Lipids, and Isoprenoids	Glycerolipid and Glycerophospholipid Metabolism in Bacteria	1-acyl-sn-glycerol-3-phosphate acyltransferase (EC 2.3.1.51)	4
Fatty Acids, Lipids, and Isoprenoids	Phosphatidylglycerol biosynthesis in plants	1-acyl-sn-glycerol-3-phosphate acyltransferase (EC 2.3.1.51)	4
Respiration	V-Type ATP synthase in plants (vacuolar)	V-type ATP synthase subunit A (EC 3.6.3.14)	4
Respiration	V-Type ATP synthase	V-type ATP synthase subunit A (EC 3.6.3.14)	4
Respiration	ATP Synthases HGM	V-type ATP synthase subunit A (EC 3.6.3.14)	4
Nucleosides and Nucleotides	Purine conversions	Polyphosphate kinase (EC 2.7.4.1)	4
Phosphorus Metabolism	Phosphate metabolism	Polyphosphate kinase (EC 2.7.4.1)	4
Phosphorus Metabolism	High affinity phosphate transporter and control of PHO regulon	Polyphosphate kinase (EC 2.7.4.1)	4
Virulence	BlaR1 Family Regulatory Sensor-transducer Disambiguation	Copper-translocating P-type ATPase (EC 3.6.3.4)	4
Virulence	Copper homeostasis	Copper-translocating P-type ATPase (EC 3.6.3.4)	4
Protein Metabolism	Prolyl-tRNA synthetase associated editing enzymes	Copper-translocating P-type ATPase (EC 3.6.3.4)	4
RNA Metabolism	t(6)A synthesis in bacteria	TsaC protein (YrdC-Sua5 domains) required for threonylcarbamoyladenosine t(6)A37 modification in tRNA	4
RNA Metabolism	YrdC-YciO-Sua5 and associated protein families	TsaC protein (YrdC-Sua5 domains) required for threonylcarbamoyladenosine t(6)A37 modification in tRNA	4
RNA Metabolism	t6A synthesis in Archaea and Eukaryotes	TsaC protein (YrdC-Sua5 domains) required for threonylcarbamoyladenosine t(6)A37 modification in tRNA	4
RNA Metabolism	YrdC-YciO	TsaC protein (YrdC-Sua5 domains) required for threonylcarbamoyladenosine t(6)A37 modification in tRNA	4
RNA Metabolism	t(6)A synthesis in Archaea and Eukaryotes	TsaC protein (YrdC-Sua5 domains) required for threonylcarbamoyladenosine t(6)A37 modification in tRNA	4
RNA Metabolism	t6A synthesis in bacteria	TsaC protein (YrdC-Sua5 domains) required for threonylcarbamoyladenosine t(6)A37 modification in tRNA	4
Nucleosides and Nucleotides	Purine Utilization	Xanthine dehydrogenase, molybdenum binding subunit (EC 1.17.1.4)	4
Stress Response	Glutathione: Biosynthesis and gamma-glutamyl cycle	Gamma-glutamyltranspeptidase (EC 2.3.2.2)	4
Predictions based on plant-prokaryote comparative analysis	At3g50560	Gamma-glutamyltranspeptidase (EC 2.3.2.2)	4
Amino Acids and Derivatives	Poly-gamma-glutamate biosynthesis	Gamma-glutamyltranspeptidase (EC 2.3.2.2)	4
Sulfur Metabolism	Utilization of glutathione as a sulphur source	Gamma-glutamyltranspeptidase (EC 2.3.2.2)	4
Protein Metabolism	Ribosome LSU bacterial	LSU ribosomal protein L2p (L8e)	4
Protein Metabolism	Single-copy ribosomal proteins	LSU ribosomal protein L2p (L8e)	4
Miscellaneous	IojapClusters	LSU ribosomal protein L21p	4
Protein Metabolism	Single-copy ribosomal proteins	LSU ribosomal protein L21p	4
Regulation and Cell signaling	Iojap	LSU ribosomal protein L21p	4
Protein Metabolism	Ribosome LSU bacterial	LSU ribosomal protein L21p	4
Unclassified	PROSC YggS	LSU ribosomal protein L21p	4
Protein Metabolism	Ribosome LSU bacterial	LSU ribosomal protein L27p	4
Miscellaneous	IojapClusters	LSU ribosomal protein L27p	4
Regulation and Cell signaling	Iojap	LSU ribosomal protein L27p	4
Protein Metabolism	Single-copy ribosomal proteins	LSU ribosomal protein L27p	4
Unclassified	PROSC YggS	LSU ribosomal protein L27p	4
Amino Acids and Derivatives	Methionine Biosynthesis	Homoserine kinase (EC 2.7.1.39)	4
Amino Acids and Derivatives	Lysine and threonine metabolism in plants	Homoserine kinase (EC 2.7.1.39)	4
Amino Acids and Derivatives	Methionine in Streptococci	Homoserine kinase (EC 2.7.1.39)	4
Amino Acids and Derivatives	Methionine and cysteine metabolism in plants	Homoserine kinase (EC 2.7.1.39)	4
Amino Acids and Derivatives	Threonine and Homoserine Biosynthesis	Homoserine kinase (EC 2.7.1.39)	4
Amino Acids and Derivatives	Lysine and threonine metabolism in plants	Threonine synthase (EC 4.2.3.1)	4
Amino Acids and Derivatives	Lysine biosynthesis in Streptococci	Threonine synthase (EC 4.2.3.1)	4
Protein Metabolism	Prolyl-tRNA synthetase associated editing enzymes	Threonine synthase (EC 4.2.3.1)	4
Amino Acids and Derivatives	Threonine and Homoserine Biosynthesis	Threonine synthase (EC 4.2.3.1)	4
Metabolite damage and its repair or mitigation	RidA proteins copy with new groups	Threonine synthase (EC 4.2.3.1)	4
Nucleosides and Nucleotides	De Novo Purine Biosynthesis	Phosphoribosylformylglycinamidine synthase, synthetase subunit (EC 6.3.5.3)	4
Nucleosides and Nucleotides	Purine de novo biosynthesis in plants	Phosphoribosylformylglycinamidine synthase, synthetase subunit (EC 6.3.5.3)	4
DNA Metabolism	DNA-replication	Recombination protein RecR	4
DNA Metabolism	DNA processing cluster	Recombination protein RecR	4
DNA Metabolism	DNA repair, bacterial RecFOR pathway	Recombination protein RecR	4
DNA Metabolism	DNA-replication	Holliday junction DNA helicase RuvB	4
DNA Metabolism	RuvABC plus a hypothetical	Holliday junction DNA helicase RuvB	4
Miscellaneous	YebC	Holliday junction DNA helicase RuvB	4
Amino Acids and Derivatives	Histidine Biosynthesis in Streptococci	Histidinol-phosphatase (EC 3.1.3.15)	4
Amino Acids and Derivatives	Histidine Biosynthesis in plants	Histidinol-phosphatase (EC 3.1.3.15)	4
Amino Acids and Derivatives	Histidine Biosynthesis	Histidinol-phosphatase (EC 3.1.3.15)	4
Protein Metabolism	Translation initiation factors bacterial	Translation initiation factor 1	4
Carbohydrates	Trehalose metabolism in plants	Alpha,alpha-trehalose-phosphate synthase [UDP-forming] (EC 2.4.1.15)	4
Carbohydrates	Trehalose Biosynthesis	Alpha,alpha-trehalose-phosphate synthase [UDP-forming] (EC 2.4.1.15)	4
Amino Acids and Derivatives	Tryptophan metabolism in plants	Anthranilate synthase, aminase component (EC 4.1.3.27)	4
Cofactors, Vitamins, Prosthetic Groups, Pigments	Folate Tryp Chlamydiae	Anthranilate synthase, aminase component (EC 4.1.3.27)	4
Unclassified	Family 23 FUPA23 P-type ATPase	Anthranilate synthase, aminase component (EC 4.1.3.27)	4
Amino Acids and Derivatives	Tryptophan biosynthesis in Streptococci	Anthranilate synthase, aminase component (EC 4.1.3.27)	4
Amino Acids and Derivatives	Tryptophan synthesis	Anthranilate synthase, aminase component (EC 4.1.3.27)	4
Unclassified	Chorismate: Intermediate for synthesis of Tryptophan, PAPA antibiotics, PABA, 3-hydroxyanthranilate and more.	Anthranilate synthase, aminase component (EC 4.1.3.27)	4
Amino Acids and Derivatives	Aromatic amino acid interconversions with aryl acids	Phenylacetate-coenzyme A ligase (EC 6.2.1.30)	4
Protein Metabolism	Ribosome SSU bacterial	SSU ribosomal protein S3p (S3e)	4
Protein Metabolism	Single-copy ribosomal proteins	SSU ribosomal protein S3p (S3e)	4
Protein Metabolism	Single-copy ribosomal proteins	SSU ribosomal protein S5p (S2e)	4
Protein Metabolism	Ribosomal protein S5p acylation	SSU ribosomal protein S5p (S2e)	4
Protein Metabolism	Ribosome SSU bacterial	SSU ribosomal protein S5p (S2e)	4
Protein Metabolism	Single-copy ribosomal proteins	SSU ribosomal protein S10p (S20e)	4
Protein Metabolism	Ribosome SSU bacterial	SSU ribosomal protein S10p (S20e)	4
Amino Acids and Derivatives	Putrescine utilization pathways	Gamma-aminobutyrate:alpha-ketoglutarate aminotransferase (EC 2.6.1.19)	4
Miscellaneous	Metabolite repair	Gamma-aminobutyrate:alpha-ketoglutarate aminotransferase (EC 2.6.1.19)	4
Membrane Transport	ABC transporter oligopeptide (TC 3.A.1.5.1)	Oligopeptide transport ATP-binding protein OppF (TC 3.A.1.5.1)	4
Protein Metabolism	Ribosome SSU bacterial	SSU ribosomal protein S19p (S15e)	4
Protein Metabolism	Single-copy ribosomal proteins	SSU ribosomal protein S19p (S15e)	4
Respiration	Respiration / Human gut microbiome	Nitrate ABC transporter, nitrate-binding protein	4
Nitrogen Metabolism	Nitrate and nitrite ammonification	Nitrate ABC transporter, nitrate-binding protein	4
Respiration	Respiration / HGM	Nitrate ABC transporter, nitrate-binding protein	4
Respiration	Respiration HGM	Nitrate ABC transporter, nitrate-binding protein	4
Protein Metabolism	Peptide methionine sulfoxide reductase	Peptide methionine sulfoxide reductase MsrA (EC 1.8.4.11)	4
Amino Acids and Derivatives	Chorismate biosynthesis in plants	5-Enolpyruvylshikimate-3-phosphate synthase (EC 2.5.1.19)	4
Amino Acids and Derivatives	Chorismate Synthesis	5-Enolpyruvylshikimate-3-phosphate synthase (EC 2.5.1.19)	4
Amino Acids and Derivatives	MethanopterinAromatic	5-Enolpyruvylshikimate-3-phosphate synthase (EC 2.5.1.19)	4
Amino Acids and Derivatives	Chorismate biosynthesis in Streptococci	5-Enolpyruvylshikimate-3-phosphate synthase (EC 2.5.1.19)	4
Amino Acids and Derivatives	Common Pathway For Synthesis of Aromatic Compounds (DAHP synthase to chorismate)	5-Enolpyruvylshikimate-3-phosphate synthase (EC 2.5.1.19)	4
Cofactors, Vitamins, Prosthetic Groups, Pigments	Folate Tryp Chlamydiae	5-Enolpyruvylshikimate-3-phosphate synthase (EC 2.5.1.19)	4
Amino Acids and Derivatives	Chorismate Synthesis	Prephenate and/or arogenate dehydrogenase (unknown specificity) (EC 1.3.1.12)(EC 1.3.1.43)	4
Amino Acids and Derivatives	Phenylalanine and Tyrosine Branches from Chorismate	Prephenate and/or arogenate dehydrogenase (unknown specificity) (EC 1.3.1.12)(EC 1.3.1.43)	4
Amino Acids and Derivatives	Chorismate biosynthesis in Streptococci	Prephenate and/or arogenate dehydrogenase (unknown specificity) (EC 1.3.1.12)(EC 1.3.1.43)	4
Respiration	Terminal cytochrome C oxidases	Alternative cytochrome c oxidase polypeptide CoxN (EC 1.9.3.1)	3
Respiration	Terminal cytochrome C oxidases	Alternative cytochrome c oxidase polypeptide CoxP (EC 1.9.3.1)	3
Carbohydrates	Glycolysis and Gluconeogenesis, including Archaeal enzymes	Pyruvate,phosphate dikinase (EC 2.7.9.1)	3
Carbohydrates	Pyruvate metabolism I: anaplerotic reactions, PEP in Mycobacteria	Pyruvate,phosphate dikinase (EC 2.7.9.1)	3
Carbohydrates	Glycolysis and Gluconeogenesis	Pyruvate,phosphate dikinase (EC 2.7.9.1)	3
Carbohydrates	Glycolysis and Gluconeogenesis in Streptococci	Pyruvate,phosphate dikinase (EC 2.7.9.1)	3
Amino Acids and Derivatives	Glutamine, glutamate, aspartate, asparagine metabolism in plants	Pyruvate,phosphate dikinase (EC 2.7.9.1)	3
Carbohydrates	Glycolysis test	Pyruvate,phosphate dikinase (EC 2.7.9.1)	3
Carbohydrates	Pyruvate metabolism I: anaplerotic reactions, PEP	Pyruvate,phosphate dikinase (EC 2.7.9.1)	3
Carbohydrates	Glycolysis and Gluconeogenesis in plants	Pyruvate,phosphate dikinase (EC 2.7.9.1)	3
Carbohydrates	Citrate Metabolism KE3	Phosphoenolpyruvate carboxykinase [GTP] (EC 4.1.1.32)	3
Carbohydrates	Pyruvate metabolism I: anaplerotic reactions, PEP	Phosphoenolpyruvate carboxykinase [GTP] (EC 4.1.1.32)	3
Carbohydrates	Citrate Metabolism KE4	Phosphoenolpyruvate carboxykinase [GTP] (EC 4.1.1.32)	3
Carbohydrates	Pyruvate metabolism I: anaplerotic reactions, PEP in Mycobacteria	Phosphoenolpyruvate carboxykinase [GTP] (EC 4.1.1.32)	3
Carbohydrates	Citrate Metabolism KE	Phosphoenolpyruvate carboxykinase [GTP] (EC 4.1.1.32)	3
Carbohydrates	Citrate Metabolism KE3	NADP-dependent malic enzyme (EC 1.1.1.40)	3
Carbohydrates	Pyruvate metabolism I: anaplerotic reactions, PEP in Mycobacteria	NADP-dependent malic enzyme (EC 1.1.1.40)	3
Carbohydrates	Citrate Metabolism KE4	NADP-dependent malic enzyme (EC 1.1.1.40)	3
Carbohydrates	Glycolysis and Gluconeogenesis in plants	NADP-dependent malic enzyme (EC 1.1.1.40)	3
Carbohydrates	Pyruvate metabolism I: anaplerotic reactions, PEP	NADP-dependent malic enzyme (EC 1.1.1.40)	3
Carbohydrates	Butanol Biosynthesis	3-hydroxybutyryl-CoA dehydrogenase (EC 1.1.1.157)	3
Carbohydrates	Acetone Butanol Ethanol Synthesis	3-hydroxybutyryl-CoA dehydrogenase (EC 1.1.1.157)	3
Carbohydrates	Acetyl-CoA fermentation to Butyrate	3-hydroxybutyryl-CoA dehydrogenase (EC 1.1.1.157)	3
Cofactors, Vitamins, Prosthetic Groups, Pigments	NADH-dependent reduced ferredoxin:NADDP+ oxidoreductase	3-hydroxybutyryl-CoA dehydrogenase (EC 1.1.1.157)	3
Fatty Acids, Lipids, and Isoprenoids	Polyhydroxybutyrate metabolism	3-hydroxybutyryl-CoA dehydrogenase (EC 1.1.1.157)	3
Metabolism of Aromatic Compounds	Anaerobic benzoate metabolism	3-hydroxybutyryl-CoA dehydrogenase (EC 1.1.1.157)	3
Cell Division and Cell Cycle	Macromolecular synthesis operon	Carbamoyl-phosphate synthase small chain (EC 6.3.5.5)	3
Nucleosides and Nucleotides	Pyrimidine de novo biosynthesis in plants	Carbamoyl-phosphate synthase small chain (EC 6.3.5.5)	3
Unclassified	Family 02 Ca2+ P-type ATPase	Carbamoyl-phosphate synthase small chain (EC 6.3.5.5)	3
Nucleosides and Nucleotides	De Novo Pyrimidine Synthesis	Carbamoyl-phosphate synthase small chain (EC 6.3.5.5)	3
Metabolite damage and its repair or mitigation	RidA proteins copy with new groups	Carbamoyl-phosphate synthase small chain (EC 6.3.5.5)	3
Amino Acids and Derivatives	Arginine metabolism and urea cycle in plants	Carbamoyl-phosphate synthase small chain (EC 6.3.5.5)	3
Metabolite damage and its repair or mitigation	TN RidA: all subgroups, 981 genomes carbamoyl-P	Carbamoyl-phosphate synthase small chain (EC 6.3.5.5)	3
Metabolite damage and its repair or mitigation	RidA family in 981 representative prokaryotes	Carbamoyl-phosphate synthase small chain (EC 6.3.5.5)	3
Amino Acids and Derivatives	Lysine fermentation	Electron transfer flavoprotein, alpha subunit	3
Carbohydrates	Acetyl-CoA fermentation to Butyrate	Electron transfer flavoprotein, alpha subunit	3
Amino Acids and Derivatives	Branched chain amino acid degradation regulons	Electron transfer flavoprotein, alpha subunit	3
Cofactors, Vitamins, Prosthetic Groups, Pigments	NADH-dependent reduced ferredoxin:NADDP+ oxidoreductase	Electron transfer flavoprotein, alpha subunit	3
Carbohydrates	Acetone Butanol Ethanol Synthesis	Electron transfer flavoprotein, alpha subunit	3
Amino Acids and Derivatives	Lysine fermentation	Electron transfer flavoprotein, beta subunit	3
Carbohydrates	Acetyl-CoA fermentation to Butyrate	Electron transfer flavoprotein, beta subunit	3
Amino Acids and Derivatives	Branched chain amino acid degradation regulons	Electron transfer flavoprotein, beta subunit	3
Cofactors, Vitamins, Prosthetic Groups, Pigments	NADH-dependent reduced ferredoxin:NADDP+ oxidoreductase	Electron transfer flavoprotein, beta subunit	3
Carbohydrates	Acetone Butanol Ethanol Synthesis	Electron transfer flavoprotein, beta subunit	3
Amino Acids and Derivatives	Tryptophan metabolism in plants	Phosphoribosylanthranilate isomerase (EC 5.3.1.24)	3
Cofactors, Vitamins, Prosthetic Groups, Pigments	Test - Folate	Phosphoribosylanthranilate isomerase (EC 5.3.1.24)	3
Secondary Metabolism	Auxin biosynthesis	Phosphoribosylanthranilate isomerase (EC 5.3.1.24)	3
Unclassified	Chorismate: Intermediate for synthesis of Tryptophan, PAPA antibiotics, PABA, 3-hydroxyanthranilate and more.	Phosphoribosylanthranilate isomerase (EC 5.3.1.24)	3
Amino Acids and Derivatives	Tryptophan biosynthesis in Streptococci	Phosphoribosylanthranilate isomerase (EC 5.3.1.24)	3
Cofactors, Vitamins, Prosthetic Groups, Pigments	Folate Biosynthesis	Phosphoribosylanthranilate isomerase (EC 5.3.1.24)	3
Amino Acids and Derivatives	Tryptophan synthesis	Phosphoribosylanthranilate isomerase (EC 5.3.1.24)	3
Cofactors, Vitamins, Prosthetic Groups, Pigments	Folate Tryp Chlamydiae	Phosphoribosylanthranilate isomerase (EC 5.3.1.24)	3
Nucleosides and Nucleotides	pyrimidine conversions	Thymidine phosphorylase (EC 2.4.2.4)	3
Carbohydrates	Deoxyribose and Deoxynucleoside Catabolism	Thymidine phosphorylase (EC 2.4.2.4)	3
Miscellaneous	At1g69340 At2g40600	Beta-lactamase class C and other penicillin binding proteins	3
Virulence	Beta-lactamase	Beta-lactamase class C and other penicillin binding proteins	3
Cell Division and Cell Cycle	Bacterial Cytoskeleton	Cell division protein FtsK	3
Cell Division and Cell Cycle	Bacterial Cytoskeleton	Rod shape-determining protein MreB	3
Protein Metabolism	tRNA synthetase relationships	Glutamyl-tRNA(Gln) synthetase (EC 6.1.1.24)	3
Protein Metabolism	EC 6.1.1.- Ligases forming aminoacyl-tRNA and related compounds	Glutamyl-tRNA(Gln) synthetase (EC 6.1.1.24)	3
Protein Metabolism	tRNA aminoacylation, Glu and Gln	Glutamyl-tRNA(Gln) synthetase (EC 6.1.1.24)	3
Phosphorus Metabolism	Phosphate metabolism	Phosphate transport system permease protein PstA (TC 3.A.1.7.1)	3
Phosphorus Metabolism	P uptake (cyanobacteria)	Phosphate transport system permease protein PstA (TC 3.A.1.7.1)	3
Phosphorus Metabolism	High affinity phosphate transporter and control of PHO regulon	Phosphate transport system permease protein PstA (TC 3.A.1.7.1)	3
Protein Metabolism	tRNA aminoacylation, Glu and Gln	Glutaminyl-tRNA synthetase (EC 6.1.1.18)	3
Protein Metabolism	tRNA synthetase relationships	Glutaminyl-tRNA synthetase (EC 6.1.1.18)	3
Protein Metabolism	EC 6.1.1.- Ligases forming aminoacyl-tRNA and related compounds	Glutaminyl-tRNA synthetase (EC 6.1.1.18)	3
Protein Metabolism	tRNA aminoacylation, Phe	Phenylalanyl-tRNA synthetase alpha chain (EC 6.1.1.20)	3
Protein Metabolism	tRNA synthetase relationships	Phenylalanyl-tRNA synthetase alpha chain (EC 6.1.1.20)	3
Protein Metabolism	EC 6.1.1.- Ligases forming aminoacyl-tRNA and related compounds	Phenylalanyl-tRNA synthetase alpha chain (EC 6.1.1.20)	3
Metabolite damage and its repair or mitigation	RidA proteins copy with new groups	Pyridoxamine 5'-phosphate oxidase (EC 1.4.3.5)	3
Unclassified	PCB5530 pyridoxine salvage	Pyridoxamine 5'-phosphate oxidase (EC 1.4.3.5)	3
Cofactors, Vitamins, Prosthetic Groups, Pigments	Pyridoxine (vitamin B6) biosynthesis in plants	Pyridoxamine 5'-phosphate oxidase (EC 1.4.3.5)	3
Cofactors, Vitamins, Prosthetic Groups, Pigments	BEY LIP	Pyridoxamine 5'-phosphate oxidase (EC 1.4.3.5)	3
Cofactors, Vitamins, Prosthetic Groups, Pigments	Pyridoxin (Vitamin B6) Biosynthesis	Pyridoxamine 5'-phosphate oxidase (EC 1.4.3.5)	3
Cofactors, Vitamins, Prosthetic Groups, Pigments	Niacin, NAD and NADP biosynthesis in plants	Pyridoxamine 5'-phosphate oxidase (EC 1.4.3.5)	3
Cofactors, Vitamins, Prosthetic Groups, Pigments	Test Pyridoxin B6	Pyridoxamine 5'-phosphate oxidase (EC 1.4.3.5)	3
Cofactors, Vitamins, Prosthetic Groups, Pigments	Test Pyridoxin B6	Pyridoxine biosynthesis glutamine amidotransferase, synthase subunit (EC 2.4.2.-)	3
Cofactors, Vitamins, Prosthetic Groups, Pigments	Pyridoxin HMP	Pyridoxine biosynthesis glutamine amidotransferase, synthase subunit (EC 2.4.2.-)	3
Cofactors, Vitamins, Prosthetic Groups, Pigments	Pyridoxine (vitamin B6) biosynthesis in plants	Pyridoxine biosynthesis glutamine amidotransferase, synthase subunit (EC 2.4.2.-)	3
Cofactors, Vitamins, Prosthetic Groups, Pigments	Pyridoxin (Vitamin B6) Biosynthesis	Pyridoxine biosynthesis glutamine amidotransferase, synthase subunit (EC 2.4.2.-)	3
Miscellaneous	YebC	Pyridoxine biosynthesis glutamine amidotransferase, synthase subunit (EC 2.4.2.-)	3
Cell Wall and Capsule	Sialic Acid Metabolism	TRAP-type transport system, periplasmic component, predicted N-acetylneuraminate-binding protein	3
Carbohydrates	Glycolate, glyoxylate interconversions	Glycolate dehydrogenase (EC 1.1.99.14), FAD-binding subunit GlcE	3
Carbohydrates	Photorespiration (oxidative C2 cycle)	Glycolate dehydrogenase (EC 1.1.99.14), FAD-binding subunit GlcE	3
DNA Metabolism	DNA repair, bacterial photolyase	Deoxyribodipyrimidine photolyase (EC 4.1.99.3)	3
Respiration	Carbon monoxide dehydrogenase maturation factors	Carbon monoxide dehydrogenase F protein	3
Respiration	CO Dehydrogenase	Carbon monoxide dehydrogenase F protein	3
Nucleosides and Nucleotides	Novel non-oxidative pathway of Uracil catabolism	Dihydropyrimidinase (EC 3.5.2.2)	3
Nucleosides and Nucleotides	Hydantoin metabolism	Dihydropyrimidinase (EC 3.5.2.2)	3
Nucleosides and Nucleotides	Pyrimidine utilization	Dihydropyrimidinase (EC 3.5.2.2)	3
Nucleosides and Nucleotides	De Novo Pyrimidine Synthesis	Aspartate carbamoyltransferase (EC 2.1.3.2)	3
Metabolite damage and its repair or mitigation	RidA proteins copy with new groups	Aspartate carbamoyltransferase (EC 2.1.3.2)	3
Metabolite damage and its repair or mitigation	TN RidA: all subgroups, 981 genomes carbamoyl-P	Aspartate carbamoyltransferase (EC 2.1.3.2)	3
Metabolite damage and its repair or mitigation	RidA family in 981 representative prokaryotes	Aspartate carbamoyltransferase (EC 2.1.3.2)	3
Cofactors, Vitamins, Prosthetic Groups, Pigments	YgfZ	Aspartate carbamoyltransferase (EC 2.1.3.2)	3
Nucleosides and Nucleotides	Pyrimidine de novo biosynthesis in plants	Aspartate carbamoyltransferase (EC 2.1.3.2)	3
Nucleosides and Nucleotides	Pyrimidine de novo biosynthesis in plants	Dihydroorotase (EC 3.5.2.3)	3
Regulation and Cell signaling	Zinc regulated enzymes	Dihydroorotase (EC 3.5.2.3)	3
Nucleosides and Nucleotides	De Novo Pyrimidine Synthesis	Dihydroorotase (EC 3.5.2.3)	3
Metabolite damage and its repair or mitigation	RidA family in 981 representative prokaryotes	Dihydroorotase (EC 3.5.2.3)	3
Metabolite damage and its repair or mitigation	TN RidA: all subgroups, 981 genomes carbamoyl-P	Dihydroorotase (EC 3.5.2.3)	3
Cofactors, Vitamins, Prosthetic Groups, Pigments	YgfZ	Dihydroorotase (EC 3.5.2.3)	3
Nucleosides and Nucleotides	De Novo Pyrimidine Synthesis	Dihydroorotate dehydrogenase (EC 1.3.3.1)	3
Cofactors, Vitamins, Prosthetic Groups, Pigments	YgfZ	Dihydroorotate dehydrogenase (EC 1.3.3.1)	3
Metabolite damage and its repair or mitigation	RidA proteins copy with new groups	Dihydroorotate dehydrogenase (EC 1.3.3.1)	3
Sulfur Metabolism	CFE Sulfur Oxidation	sulfur oxidation protein SoxA	3
Sulfur Metabolism	Sulfur oxidation	sulfur oxidation protein SoxA	3
Protein Metabolism	tRNA aminoacylation, Asp and Asn	Aspartyl-tRNA(Asn) amidotransferase subunit A (EC 6.3.5.6)	3
Predictions based on plant-prokaryote comparative analysis	At3g21300	Aspartyl-tRNA(Asn) amidotransferase subunit A (EC 6.3.5.6)	3
Cofactors, Vitamins, Prosthetic Groups, Pigments	Pterin metabolism 3	Fumarylacetoacetate hydrolase family protein	3
Miscellaneous	COG0277	Fumarylacetoacetate hydrolase family protein	3
Cofactors, Vitamins, Prosthetic Groups, Pigments	Pterin carbinolamine dehydratase	Fumarylacetoacetate hydrolase family protein	3
Metabolism of Aromatic Compounds	Salicylate and gentisate catabolism	Fumarylacetoacetate hydrolase family protein	3
Metabolism of Aromatic Compounds	Gentisate degradation	Fumarylacetoacetate hydrolase family protein	3
Metabolism of Aromatic Compounds	Central meta-cleavage pathway of aromatic compound degradation	Fumarylacetoacetate hydrolase family protein	3
Nitrogen Metabolism	Allantoin Utilization	Allantoinase (EC 3.5.2.5)	3
Miscellaneous	Metabolite repair	Allantoinase (EC 3.5.2.5)	3
DNA Metabolism	DNA repair, bacterial MutL-MutS system	DNA mismatch repair protein MutL	3
DNA Metabolism	DNA repair, bacterial MutL-MutS system	DNA mismatch repair protein MutS	3
Transcriptional regulation	CarD	DNA mismatch repair protein MutS	3
DNA Metabolism	DNA repair, bacterial MutL-MutS system	Recombination inhibitory protein MutS2	3
Carbohydrates	Tagatose utilization	Tagatose 1,6-bisphosphate aldolase (EC 4.1.2.40)	3
Carbohydrates	N-Acetyl-Galactosamine and Galactosamine Utilization	Tagatose 1,6-bisphosphate aldolase (EC 4.1.2.40)	3
Membrane Transport	Galactose-inducible PTS	Tagatose 1,6-bisphosphate aldolase (EC 4.1.2.40)	3
Membrane Transport	Galactose-inducible PTS	Tagatose 1,6-bisphosphate aldolase (EC 4.1.2.40)	3
Carbohydrates	Lactose and Galactose Uptake and Utilization	Tagatose 1,6-bisphosphate aldolase (EC 4.1.2.40)	3
Miscellaneous	EC 4.1.2.- Aldehyde-lyases	Tagatose 1,6-bisphosphate aldolase (EC 4.1.2.40)	3
Carbohydrates	D-Tagatose and Galactitol Utilization	Tagatose 1,6-bisphosphate aldolase (EC 4.1.2.40)	3
Carbohydrates	Starch biosynthesis in plants	Glucose-1-phosphate adenylyltransferase (EC 2.7.7.27)	3
Carbohydrates	Glycogen metabolism	Glucose-1-phosphate adenylyltransferase (EC 2.7.7.27)	3
Amino Acids and Derivatives	Lysine degradation	Lysine 2,3-aminomutase (EC 5.4.3.2)	3
Amino Acids and Derivatives	Lysine fermentation	Lysine 2,3-aminomutase (EC 5.4.3.2)	3
Amino Acids and Derivatives	Lysine fermentation MCB 432	Lysine 2,3-aminomutase (EC 5.4.3.2)	3
DNA Metabolism	DNA topoisomerases, Type II, ATP-dependent	Topoisomerase IV subunit B (EC 5.99.1.-)	3
Virulence	Legionella pneumophila Potential Resistome	Topoisomerase IV subunit B (EC 5.99.1.-)	3
Virulence	Resistance to fluoroquinolones	Topoisomerase IV subunit B (EC 5.99.1.-)	3
Carbohydrates	Glycogen metabolism	4-alpha-glucanotransferase (amylomaltase) (EC 2.4.1.25)	3
Carbohydrates	Starch degradation in plants	4-alpha-glucanotransferase (amylomaltase) (EC 2.4.1.25)	3
Carbohydrates	Maltose and Maltodextrin Utilization	4-alpha-glucanotransferase (amylomaltase) (EC 2.4.1.25)	3
Carbohydrates	Dehydrogenase complexes	Dihydrolipoamide dehydrogenase of branched-chain alpha-keto acid dehydrogenase (EC 1.8.1.4)	3
Amino Acids and Derivatives	Leucine Degradation and HMG-CoA Metabolism	Dihydrolipoamide dehydrogenase of branched-chain alpha-keto acid dehydrogenase (EC 1.8.1.4)	3
Amino Acids and Derivatives	HMG-CoA	Dihydrolipoamide dehydrogenase of branched-chain alpha-keto acid dehydrogenase (EC 1.8.1.4)	3
Amino Acids and Derivatives	Branched-chain amino acid metabolism in plants	Dihydrolipoamide dehydrogenase of branched-chain alpha-keto acid dehydrogenase (EC 1.8.1.4)	3
Amino Acids and Derivatives	Valine degradation	Dihydrolipoamide dehydrogenase of branched-chain alpha-keto acid dehydrogenase (EC 1.8.1.4)	3
Amino Acids and Derivatives	Isoleucine degradation	Dihydrolipoamide dehydrogenase of branched-chain alpha-keto acid dehydrogenase (EC 1.8.1.4)	3
Respiration	CO Dehydrogenase	Carbon monoxide dehydrogenase small chain (EC 1.2.99.2)	3
Carbohydrates	Entner-Doudoroff Pathway	2-dehydro-3-deoxygluconate kinase (EC 2.7.1.45)	3
Carbohydrates	Sugar utilization in Thermotogales	2-dehydro-3-deoxygluconate kinase (EC 2.7.1.45)	3
Carbohydrates	D-Galacturonate and D-Glucuronate Utilization	2-dehydro-3-deoxygluconate kinase (EC 2.7.1.45)	3
Carbohydrates	D-gluconate and ketogluconates metabolism	2-dehydro-3-deoxygluconate kinase (EC 2.7.1.45)	3
Carbohydrates	Entner-Doudoroff Pathway	2,3-bisphosphoglycerate-independent phosphoglycerate mutase, archaeal type (EC 5.4.2.1)	3
Carbohydrates	Sugar utilization in Thermotogales	2,3-bisphosphoglycerate-independent phosphoglycerate mutase, archaeal type (EC 5.4.2.1)	3
Carbohydrates	Glycolysis and Gluconeogenesis, including Archaeal enzymes	2,3-bisphosphoglycerate-independent phosphoglycerate mutase, archaeal type (EC 5.4.2.1)	3
Carbohydrates	Maltose and Maltodextrin Utilization	Alpha-glucosidase (EC 3.2.1.20)	3
Carbohydrates	D-Galacturonate and D-Glucuronate Utilization	Alpha-glucosidase (EC 3.2.1.20)	3
Carbohydrates	Starch degradation in plants	Alpha-glucosidase (EC 3.2.1.20)	3
Carbohydrates	Maltose and Maltodextrin Utilization	Neopullulanase (EC 3.2.1.135)	3
Carbohydrates	Sugar utilization in Thermotogales	Neopullulanase (EC 3.2.1.135)	3
Stress Response	At5g63290	rRNA small subunit methyltransferase I	3
RNA Metabolism	rRNA modification bacteria	rRNA small subunit methyltransferase I	3
Stress Response	Heat shock dnaK gene cluster extended	rRNA small subunit methyltransferase I	3
RNA Metabolism	rRNA modification bacteria	rRNA small subunit methyltransferase H	3
RNA Metabolism	tRNA modification Archaea	tRNA:Cm32/Um32 methyltransferase	3
RNA Metabolism	rRNA modification Archaea	tRNA:Cm32/Um32 methyltransferase	3
RNA Metabolism	tRNA mods Archaea	tRNA:Cm32/Um32 methyltransferase	3
Fatty Acids, Lipids, and Isoprenoids	Fatty Acid Biosynthesis FASII	Enoyl-[acyl-carrier-protein] reductase [FMN] (EC 1.3.1.9)	3
Carbohydrates	One-carbon metabolism by tetrahydropterines	Methenyltetrahydrofolate cyclohydrolase (EC 3.5.4.9)	3
Carbohydrates	Serine-glyoxylate cycle	Methenyltetrahydrofolate cyclohydrolase (EC 3.5.4.9)	3
Carbohydrates	Folate-mediated one-carbon metabolism in plants	Methenyltetrahydrofolate cyclohydrolase (EC 3.5.4.9)	3
Cofactors, Vitamins, Prosthetic Groups, Pigments	Test - Folate	5-formyltetrahydrofolate cyclo-ligase (EC 6.3.3.2)	3
Miscellaneous	YgfZ-Fe-S	5-formyltetrahydrofolate cyclo-ligase (EC 6.3.3.2)	3
Virulence	Heat shock protein Hsp22.5 involved in pathogenesis of Mycobacterium tuberculosis	5-formyltetrahydrofolate cyclo-ligase (EC 6.3.3.2)	3
Cofactors, Vitamins, Prosthetic Groups, Pigments	5-FCL-like protein	5-formyltetrahydrofolate cyclo-ligase (EC 6.3.3.2)	3
Cofactors, Vitamins, Prosthetic Groups, Pigments	5-FCL-like-OF	5-formyltetrahydrofolate cyclo-ligase (EC 6.3.3.2)	3
Cofactors, Vitamins, Prosthetic Groups, Pigments	Folate Biosynthesis	5-formyltetrahydrofolate cyclo-ligase (EC 6.3.3.2)	3
Carbohydrates	Folate-mediated one-carbon metabolism in plants	5-formyltetrahydrofolate cyclo-ligase (EC 6.3.3.2)	3
Carbohydrates	Serine-glyoxylate cycle	5-formyltetrahydrofolate cyclo-ligase (EC 6.3.3.2)	3
Carbohydrates	One-carbon metabolism by tetrahydropterines	5-formyltetrahydrofolate cyclo-ligase (EC 6.3.3.2)	3
Miscellaneous	Muconate lactonizing enzyme family	N-acylamino acid racemase	3
Respiration	Respiratory Complex I	NADH-ubiquinone oxidoreductase chain B (EC 1.6.5.3)	3
Respiration	Respiratory Complex I	NADH-ubiquinone oxidoreductase chain C (EC 1.6.5.3)	3
Respiration	Respiratory Complex I	NADH-ubiquinone oxidoreductase chain K (EC 1.6.5.3)	3
RNA Metabolism	tRNA modification yeast mitochondrial	tRNA (Guanine37-N1) -methyltransferase (EC 2.1.1.31)	3
RNA Metabolism	tRNA modification Archaea	tRNA (Guanine37-N1) -methyltransferase (EC 2.1.1.31)	3
RNA Metabolism	tRNA modification yeast cytoplasmic	tRNA (Guanine37-N1) -methyltransferase (EC 2.1.1.31)	3
Protein Metabolism	Ribosome biogenesis bacterial	tRNA (Guanine37-N1) -methyltransferase (EC 2.1.1.31)	3
RNA Metabolism	Wyeosine-MimG Biosynthesis	tRNA (Guanine37-N1) -methyltransferase (EC 2.1.1.31)	3
RNA Metabolism	tRNA mods Archaea	tRNA (Guanine37-N1) -methyltransferase (EC 2.1.1.31)	3
Nucleosides and Nucleotides	pyrimidine conversions	Deoxycytidine triphosphate deaminase (EC 3.5.4.13)	3
Carbohydrates	Inositol catabolism	5-deoxy-glucuronate isomerase (EC 5.3.1.-)	3
Nucleosides and Nucleotides	Ribonucleotide reduction	Ribonucleotide reductase of class Ib (aerobic), alpha subunit (EC 1.17.4.1)	3
Stress Response	Housecleaning nucleoside triphosphate pyrophosphatases	Nucleoside 5-triphosphatase RdgB (dHAPTP, dITP, XTP-specific) (EC 3.6.1.15)	3
Carbohydrates	alpha carboxysome	Nucleoside 5-triphosphatase RdgB (dHAPTP, dITP, XTP-specific) (EC 3.6.1.15)	3
Stress Response	Heat shock dnaK gene cluster extended	Nucleoside 5-triphosphatase RdgB (dHAPTP, dITP, XTP-specific) (EC 3.6.1.15)	3
Unclassified	Heme and Siroheme Biosynthesis	Nucleoside 5-triphosphatase RdgB (dHAPTP, dITP, XTP-specific) (EC 3.6.1.15)	3
Miscellaneous	Metabolite repair	Nucleoside 5-triphosphatase RdgB (dHAPTP, dITP, XTP-specific) (EC 3.6.1.15)	3
Stress Response	At5g63290	Nucleoside 5-triphosphatase RdgB (dHAPTP, dITP, XTP-specific) (EC 3.6.1.15)	3
Unclassified	YggSProC	Nucleoside 5-triphosphatase RdgB (dHAPTP, dITP, XTP-specific) (EC 3.6.1.15)	3
Unclassified	Heme LB	Nucleoside 5-triphosphatase RdgB (dHAPTP, dITP, XTP-specific) (EC 3.6.1.15)	3
Stress Response	At5g63290	Heat-inducible transcription repressor HrcA	3
Unclassified	Heme LB	Heat-inducible transcription repressor HrcA	3
Unclassified	Heme and Siroheme Biosynthesis	Heat-inducible transcription repressor HrcA	3
Stress Response	Heat shock dnaK gene cluster extended	Heat-inducible transcription repressor HrcA	3
Stress Response	Heat shock dnaK gene cluster extended	Signal peptidase-like protein	3
Carbohydrates	TCA Cycle	Succinate dehydrogenase flavoprotein subunit (EC 1.3.99.1)	3
Carbohydrates	Serine-glyoxylate cycle	Succinate dehydrogenase flavoprotein subunit (EC 1.3.99.1)	3
Respiration	Respiration / Human gut microbiome	Succinate dehydrogenase flavoprotein subunit (EC 1.3.99.1)	3
Virulence	Mycobacterial MmpL6 membrane protein cluster	Succinate dehydrogenase flavoprotein subunit (EC 1.3.99.1)	3
Respiration	Respiration / HGM	Succinate dehydrogenase flavoprotein subunit (EC 1.3.99.1)	3
Carbohydrates	acinetobacter tca	Succinate dehydrogenase flavoprotein subunit (EC 1.3.99.1)	3
Respiration	Succinate dehydrogenase	Succinate dehydrogenase flavoprotein subunit (EC 1.3.99.1)	3
Respiration	Respiration HGM	Succinate dehydrogenase flavoprotein subunit (EC 1.3.99.1)	3
Respiration	Biogenesis of c-type cytochromes	ABC transporter involved in cytochrome c biogenesis, ATPase component CcmA	3
Carbohydrates	Lactate utilization	Predicted L-lactate dehydrogenase, Fe-S oxidoreductase subunit YkgE	3
Carbohydrates	Lactate utilization temp	Predicted L-lactate dehydrogenase, Fe-S oxidoreductase subunit YkgE	3
Carbohydrates	Lactate utilization	Predicted L-lactate dehydrogenase, Iron-sulfur cluster-binding subunit YkgF	3
Carbohydrates	L-rhamnose utilization	Predicted L-lactate dehydrogenase, Iron-sulfur cluster-binding subunit YkgF	3
Carbohydrates	Lactate utilization temp	Predicted L-lactate dehydrogenase, Iron-sulfur cluster-binding subunit YkgF	3
Amino Acids and Derivatives	Aromatic amino acid degradation	5-carboxymethyl-2-hydroxymuconate delta-isomerase (EC 5.3.3.10)	3
Metabolism of Aromatic Compounds	Central meta-cleavage pathway of aromatic compound degradation	5-carboxymethyl-2-hydroxymuconate delta-isomerase (EC 5.3.3.10)	3
Metabolism of Aromatic Compounds	4-Hydroxyphenylacetic acid catabolic pathway	5-carboxymethyl-2-hydroxymuconate delta-isomerase (EC 5.3.3.10)	3
Carbohydrates	Pyruvate Alanine Serine Interconversions	Omega-amino acid--pyruvate aminotransferase (EC 2.6.1.18)	3
Stress Response	Heat shock dnaK gene cluster extended	Membrane-associated protein containing RNA-binding TRAM domain and ribonuclease PIN-domain, YacL B.subtilis ortholog	3
Stress Response	At5g63290	Membrane-associated protein containing RNA-binding TRAM domain and ribonuclease PIN-domain, YacL B.subtilis ortholog	3
Motility and Chemotaxis	Bacterial motility:Gliding	Membrane-associated protein containing RNA-binding TRAM domain and ribonuclease PIN-domain, YacL B.subtilis ortholog	3
DNA Metabolism	DNA repair, bacterial	Endonuclease IV (EC 3.1.21.2)	3
Carbohydrates	Chitin and N-acetylglucosamine utilization	N-acetylglucosamine-6-phosphate deacetylase (EC 3.5.1.25)	3
Carbohydrates	Sugar utilization in Thermotogales	N-acetylglucosamine-6-phosphate deacetylase (EC 3.5.1.25)	3
Cell Wall and Capsule	Sialic Acid Metabolism	N-acetylglucosamine-6-phosphate deacetylase (EC 3.5.1.25)	3
Cell Wall and Capsule	UDP-N-acetylmuramate from Fructose-6-phosphate Biosynthesis	N-acetylglucosamine-6-phosphate deacetylase (EC 3.5.1.25)	3
Nucleosides and Nucleotides	Adenosyl nucleosidases	Purine nucleoside phosphorylase (EC 2.4.2.1)	3
Nucleosides and Nucleotides	pyrimidine conversions	Purine nucleoside phosphorylase (EC 2.4.2.1)	3
Carbohydrates	Deoxyribose and Deoxynucleoside Catabolism	Purine nucleoside phosphorylase (EC 2.4.2.1)	3
Nucleosides and Nucleotides	Purine conversions	Purine nucleoside phosphorylase (EC 2.4.2.1)	3
Carbohydrates	Chitin and N-acetylglucosamine utilization	N-Acetyl-D-glucosamine ABC transport system, permease protein 1	3
Carbohydrates	Chitin and N-acetylglucosamine utilization	N-Acetyl-D-glucosamine ABC transport system, permease protein 2	3
DNA Metabolism	Type I Restriction-Modification	Type I restriction-modification system, DNA-methyltransferase subunit M (EC 2.1.1.72)	3
DNA Metabolism	Restriction-Modification System	Type I restriction-modification system, DNA-methyltransferase subunit M (EC 2.1.1.72)	3
Metabolite damage and its repair or mitigation	TN RidA: all subgroups, 981 genomes carbamoyl-P	Acetylornithine deacetylase (EC 3.5.1.16)	3
Metabolite damage and its repair or mitigation	RidA family in 981 representative prokaryotes	Acetylornithine deacetylase (EC 3.5.1.16)	3
Amino Acids and Derivatives	Arginine Biosynthesis extended	Acetylornithine deacetylase (EC 3.5.1.16)	3
Carbohydrates	Calvin-Benson cycle	NADPH-dependent glyceraldehyde-3-phosphate dehydrogenase (EC 1.2.1.13)	3
Carbohydrates	Glycolysis test	NADPH-dependent glyceraldehyde-3-phosphate dehydrogenase (EC 1.2.1.13)	3
Stress Response	Redox-dependent regulation of nucleus processes	NADPH-dependent glyceraldehyde-3-phosphate dehydrogenase (EC 1.2.1.13)	3
Carbohydrates	Glycolysis and Gluconeogenesis in plants	NADPH-dependent glyceraldehyde-3-phosphate dehydrogenase (EC 1.2.1.13)	3
Carbohydrates	Glycolysis and Gluconeogenesis	NADPH-dependent glyceraldehyde-3-phosphate dehydrogenase (EC 1.2.1.13)	3
Carbohydrates	Calvin-Benson-Bassham cycle in plants	NADPH-dependent glyceraldehyde-3-phosphate dehydrogenase (EC 1.2.1.13)	3
Cofactors, Vitamins, Prosthetic Groups, Pigments	YgfZ	Ferric uptake regulation protein FUR	3
Iron acquisition and metabolism	Iron acquisition in Vibrio	Ferric uptake regulation protein FUR	3
Iron acquisition and metabolism	Transport of Iron	Ferric uptake regulation protein FUR	3
Iron acquisition and metabolism	RCJ pfr	Ferric uptake regulation protein FUR	3
Miscellaneous	YgfZ-Fe-S	Ferric uptake regulation protein FUR	3
Stress Response	Oxidative stress	Ferric uptake regulation protein FUR	3
Cofactors, Vitamins, Prosthetic Groups, Pigments	Pterin metabolism	GTP cyclohydrolase I (EC 3.5.4.16) type 1	3
Cofactors, Vitamins, Prosthetic Groups, Pigments	Queuosine HMP	GTP cyclohydrolase I (EC 3.5.4.16) type 1	3
Cofactors, Vitamins, Prosthetic Groups, Pigments	Folate Tryp Chlamydiae	GTP cyclohydrolase I (EC 3.5.4.16) type 1	3
Cofactors, Vitamins, Prosthetic Groups, Pigments	Methanopterin biosynthesis2	GTP cyclohydrolase I (EC 3.5.4.16) type 1	3
Cofactors, Vitamins, Prosthetic Groups, Pigments	Test - Folate	GTP cyclohydrolase I (EC 3.5.4.16) type 1	3
Cofactors, Vitamins, Prosthetic Groups, Pigments	Pterin biosynthesis	GTP cyclohydrolase I (EC 3.5.4.16) type 1	3
Cofactors, Vitamins, Prosthetic Groups, Pigments	Molybdenum cofactor biosynthesis ADH	GTP cyclohydrolase I (EC 3.5.4.16) type 1	3
Cofactors, Vitamins, Prosthetic Groups, Pigments	Folate Biosynthesis	GTP cyclohydrolase I (EC 3.5.4.16) type 1	3
Cofactors, Vitamins, Prosthetic Groups, Pigments	Folate HMP	GTP cyclohydrolase I (EC 3.5.4.16) type 1	3
Cofactors, Vitamins, Prosthetic Groups, Pigments	Pterin metabolism 3	GTP cyclohydrolase I (EC 3.5.4.16) type 1	3
Cofactors, Vitamins, Prosthetic Groups, Pigments	dephospho-tetrahydromethanopterin biosynthesis MYousef	GTP cyclohydrolase I (EC 3.5.4.16) type 1	3
Cofactors, Vitamins, Prosthetic Groups, Pigments	Molybdenum cofactor biosynthesis	GTP cyclohydrolase I (EC 3.5.4.16) type 1	3
Cofactors, Vitamins, Prosthetic Groups, Pigments	Folate biosynthesis in plants	GTP cyclohydrolase I (EC 3.5.4.16) type 1	3
Cofactors, Vitamins, Prosthetic Groups, Pigments	FolateExerciseMaizeClassVDC	GTP cyclohydrolase I (EC 3.5.4.16) type 1	3
Regulation and Cell signaling	Zinc regulated enzymes	GTP cyclohydrolase I (EC 3.5.4.16) type 1	3
RNA Metabolism	Queuosine-Archaeosine Biosynthesis	GTP cyclohydrolase I (EC 3.5.4.16) type 1	3
RNA Metabolism	Test Q	GTP cyclohydrolase I (EC 3.5.4.16) type 1	3
RNA Metabolism	Queuosine exploration RZ	GTP cyclohydrolase I (EC 3.5.4.16) type 1	3
Amino Acids and Derivatives	Histidine Degradation in Streptococci	Histidine ammonia-lyase (EC 4.3.1.3)	3
Miscellaneous	COG0523-Histidine	Histidine ammonia-lyase (EC 4.3.1.3)	3
Amino Acids and Derivatives	Histidine Degradation	Histidine ammonia-lyase (EC 4.3.1.3)	3
Miscellaneous	COG0523-Histidine	Urocanate hydratase (EC 4.2.1.49)	3
Amino Acids and Derivatives	Histidine Degradation in Streptococci	Urocanate hydratase (EC 4.2.1.49)	3
Amino Acids and Derivatives	Histidine Degradation	Urocanate hydratase (EC 4.2.1.49)	3
Fatty Acids, Lipids, and Isoprenoids	Isoprenoid Biosynthesis	1-deoxy-D-xylulose 5-phosphate reductoisomerase (EC 1.1.1.267)	3
Fatty Acids, Lipids, and Isoprenoids	Nonmevalonate Branch of Isoprenoid Biosynthesis	1-deoxy-D-xylulose 5-phosphate reductoisomerase (EC 1.1.1.267)	3
Fatty Acids, Lipids, and Isoprenoids	polyprenyl synthesis	1-deoxy-D-xylulose 5-phosphate reductoisomerase (EC 1.1.1.267)	3
Fatty Acids, Lipids, and Isoprenoids	Isoprenoid biosynthesis in plants, nonmevalonate branch	1-deoxy-D-xylulose 5-phosphate reductoisomerase (EC 1.1.1.267)	3
RNA Metabolism	Q RZ	tRNA-guanine transglycosylase (EC 2.4.2.29)	3
RNA Metabolism	Queuosine-Archaeosine Biosynthesis	tRNA-guanine transglycosylase (EC 2.4.2.29)	3
RNA Metabolism	Test Q	tRNA-guanine transglycosylase (EC 2.4.2.29)	3
RNA Metabolism	Queuosine exploration RZ	tRNA-guanine transglycosylase (EC 2.4.2.29)	3
Cofactors, Vitamins, Prosthetic Groups, Pigments	Queuosine HMP	tRNA-guanine transglycosylase (EC 2.4.2.29)	3
RNA Metabolism	Queuosine-Archaeosine Biosynthesis	S-adenosylmethionine:tRNA ribosyltransferase-isomerase (EC 5.-.-.-)	3
RNA Metabolism	Test Q	S-adenosylmethionine:tRNA ribosyltransferase-isomerase (EC 5.-.-.-)	3
RNA Metabolism	Queuosine exploration RZ	S-adenosylmethionine:tRNA ribosyltransferase-isomerase (EC 5.-.-.-)	3
Cofactors, Vitamins, Prosthetic Groups, Pigments	Queuosine HMP	S-adenosylmethionine:tRNA ribosyltransferase-isomerase (EC 5.-.-.-)	3
Potassium metabolism	Glutathione-regulated potassium-efflux system and associated functions	putative Glutathione-regulated potassium-efflux system protein KefB	3
Potassium metabolism	Potassium homeostasis	putative Glutathione-regulated potassium-efflux system protein KefB	3
Amino Acids and Derivatives	Proline, 4-hydroxyproline uptake and utilization	Proline dehydrogenase (EC 1.5.99.8) (Proline oxidase)	3
Respiration	Respiratory dehydrogenases 1	Proline dehydrogenase (EC 1.5.99.8) (Proline oxidase)	3
Unclassified	PROSC YggS	Proline dehydrogenase (EC 1.5.99.8) (Proline oxidase)	3
Respiration	Quinone oxidoreductase family	Quinone oxidoreductase (EC 1.6.5.5)	3
Amino Acids and Derivatives	Proline, 4-hydroxyproline uptake and utilization	Similar to eukaryotic Peptidyl prolyl 4-hydroxylase, alpha subunit (EC 1.14.11.2)	3
Cofactors, Vitamins, Prosthetic Groups, Pigments	Test - Riboflavin	6,7-dimethyl-8-ribityllumazine synthase (EC 2.5.1.78)	3
Cofactors, Vitamins, Prosthetic Groups, Pigments	Riboflavin, FMN and FAD metabolism Extended	6,7-dimethyl-8-ribityllumazine synthase (EC 2.5.1.78)	3
Cofactors, Vitamins, Prosthetic Groups, Pigments	Riboflavin, FMN and FAD biosynthesis in plants	6,7-dimethyl-8-ribityllumazine synthase (EC 2.5.1.78)	3
Cofactors, Vitamins, Prosthetic Groups, Pigments	Riboflavin HMP	6,7-dimethyl-8-ribityllumazine synthase (EC 2.5.1.78)	3
Cofactors, Vitamins, Prosthetic Groups, Pigments	5-FCL-like protein	Thiamin-phosphate pyrophosphorylase (EC 2.5.1.3)	3
Cofactors, Vitamins, Prosthetic Groups, Pigments	Thiamin Copy RZ	Thiamin-phosphate pyrophosphorylase (EC 2.5.1.3)	3
Miscellaneous	At1g54520	Thiamin-phosphate pyrophosphorylase (EC 2.5.1.3)	3
Cofactors, Vitamins, Prosthetic Groups, Pigments	Thiamin biosynthesis -ThMP phosphatase	Thiamin-phosphate pyrophosphorylase (EC 2.5.1.3)	3
Cofactors, Vitamins, Prosthetic Groups, Pigments	Thiamin biosynthesis	Thiamin-phosphate pyrophosphorylase (EC 2.5.1.3)	3
Miscellaneous	COG2363	Thiamin-phosphate pyrophosphorylase (EC 2.5.1.3)	3
Thiamin	Thiamin HMP	Thiamin-phosphate pyrophosphorylase (EC 2.5.1.3)	3
Cofactors, Vitamins, Prosthetic Groups, Pigments	Test - Thiamin	Thiamin-phosphate pyrophosphorylase (EC 2.5.1.3)	3
Cofactors, Vitamins, Prosthetic Groups, Pigments	Experimental ThMP RZ	Thiamin-phosphate pyrophosphorylase (EC 2.5.1.3)	3
Cofactors, Vitamins, Prosthetic Groups, Pigments	Thiamine-biosynthesis	Thiamin-phosphate pyrophosphorylase (EC 2.5.1.3)	3
Cofactors, Vitamins, Prosthetic Groups, Pigments	Thiamin biosynthesis LDP	Thiamin-phosphate pyrophosphorylase (EC 2.5.1.3)	3
Thiamin	ThiD ThiE fusions	Thiamin-phosphate pyrophosphorylase (EC 2.5.1.3)	3
Cofactors, Vitamins, Prosthetic Groups, Pigments	LB thiamin	Thiamin-phosphate pyrophosphorylase (EC 2.5.1.3)	3
Cofactors, Vitamins, Prosthetic Groups, Pigments	CLO thiaminPP biosynthesis	Thiamin-phosphate pyrophosphorylase (EC 2.5.1.3)	3
Cofactors, Vitamins, Prosthetic Groups, Pigments	Thiamin biosynthesis in plants	Thiamin-phosphate pyrophosphorylase (EC 2.5.1.3)	3
Cofactors, Vitamins, Prosthetic Groups, Pigments	Thiamin biosynthesis	Hydroxymethylpyrimidine ABC transporter, substrate-binding component	3
Cofactors, Vitamins, Prosthetic Groups, Pigments	Test - Thiamin	Hydroxymethylpyrimidine ABC transporter, substrate-binding component	3
Cofactors, Vitamins, Prosthetic Groups, Pigments	Thiamin biosynthesis LDP	Hydroxymethylpyrimidine ABC transporter, substrate-binding component	3
Thiamin	Thiamin HMP	Hydroxymethylpyrimidine ABC transporter, substrate-binding component	3
Cofactors, Vitamins, Prosthetic Groups, Pigments	CLO thiaminPP biosynthesis	Hydroxymethylpyrimidine ABC transporter, substrate-binding component	3
Miscellaneous	COG2363	Hydroxymethylpyrimidine ABC transporter, substrate-binding component	3
Cofactors, Vitamins, Prosthetic Groups, Pigments	Thiamin biosynthesis	Thiamin ABC transporter, substrate-binding component	3
Thiamin	Thiamin HMP	Thiamin ABC transporter, substrate-binding component	3
Cofactors, Vitamins, Prosthetic Groups, Pigments	Thiamin biosynthesis LDP	Thiamin ABC transporter, substrate-binding component	3
Cofactors, Vitamins, Prosthetic Groups, Pigments	Test - Thiamin	Thiamin ABC transporter, substrate-binding component	3
Cofactors, Vitamins, Prosthetic Groups, Pigments	CLO thiaminPP biosynthesis	Thiamin ABC transporter, substrate-binding component	3
Cofactors, Vitamins, Prosthetic Groups, Pigments	Thiamin biosynthesis	Thiamin ABC transporter, transmembrane component	3
Thiamin	Thiamin HMP	Thiamin ABC transporter, transmembrane component	3
Cofactors, Vitamins, Prosthetic Groups, Pigments	Thiamin biosynthesis LDP	Thiamin ABC transporter, transmembrane component	3
Cofactors, Vitamins, Prosthetic Groups, Pigments	Test - Thiamin	Thiamin ABC transporter, transmembrane component	3
Cofactors, Vitamins, Prosthetic Groups, Pigments	CLO thiaminPP biosynthesis	Thiamin ABC transporter, transmembrane component	3
Amino Acids and Derivatives	Methionine Biosynthesis	O-succinylhomoserine sulfhydrylase (EC 2.5.1.48)	3
Amino Acids and Derivatives	Methionine in Streptococci	O-succinylhomoserine sulfhydrylase (EC 2.5.1.48)	3
Cofactors, Vitamins, Prosthetic Groups, Pigments	Thiamin Copy RZ	Thiamin pyrophosphokinase (EC 2.7.6.2)	3
Cofactors, Vitamins, Prosthetic Groups, Pigments	Thiamin biosynthesis	Thiamin pyrophosphokinase (EC 2.7.6.2)	3
Cofactors, Vitamins, Prosthetic Groups, Pigments	Thiamin biosynthesis -ThMP phosphatase	Thiamin pyrophosphokinase (EC 2.7.6.2)	3
Cofactors, Vitamins, Prosthetic Groups, Pigments	Thiamin biosynthesis LDP	Thiamin pyrophosphokinase (EC 2.7.6.2)	3
Thiamin	Thiamin HMP	Thiamin pyrophosphokinase (EC 2.7.6.2)	3
Cofactors, Vitamins, Prosthetic Groups, Pigments	Test - Thiamin	Thiamin pyrophosphokinase (EC 2.7.6.2)	3
Cofactors, Vitamins, Prosthetic Groups, Pigments	LB thiamin	Thiamin pyrophosphokinase (EC 2.7.6.2)	3
Cofactors, Vitamins, Prosthetic Groups, Pigments	CLO thiaminPP biosynthesis	Thiamin pyrophosphokinase (EC 2.7.6.2)	3
Cofactors, Vitamins, Prosthetic Groups, Pigments	Thiamin biosynthesis in plants	Thiamin pyrophosphokinase (EC 2.7.6.2)	3
Cofactors, Vitamins, Prosthetic Groups, Pigments	Experimental ThMP RZ	Thiamin pyrophosphokinase (EC 2.7.6.2)	3
Cofactors, Vitamins, Prosthetic Groups, Pigments	Thiamine-biosynthesis	Thiamin pyrophosphokinase (EC 2.7.6.2)	3
Virulence, Disease and Defense	Listeria surface proteins: Internalin-like proteins	internalin, putative	3
Carbohydrates	TCA cycle in plants	Dihydrolipoamide dehydrogenase of pyruvate dehydrogenase complex (EC 1.8.1.4)	3
Carbohydrates	Pyruvate metabolism II: acetyl-CoA, acetogenesis from pyruvate	Dihydrolipoamide dehydrogenase of pyruvate dehydrogenase complex (EC 1.8.1.4)	3
Carbohydrates	TCA Cycle	Dihydrolipoamide dehydrogenase of pyruvate dehydrogenase complex (EC 1.8.1.4)	3
Cofactors, Vitamins, Prosthetic Groups, Pigments	Thiamine-biosynthesis	Dihydrolipoamide dehydrogenase of pyruvate dehydrogenase complex (EC 1.8.1.4)	3
Carbohydrates	Acetyl-CoA biosynthesis in plants	Dihydrolipoamide dehydrogenase of pyruvate dehydrogenase complex (EC 1.8.1.4)	3
Carbohydrates	acinetobacter tca	Dihydrolipoamide dehydrogenase of pyruvate dehydrogenase complex (EC 1.8.1.4)	3
RNA Metabolism	RNA processing orphans	2'-5' RNA ligase	3
Unclassified	Family 23 FUPA23 P-type ATPase	2'-5' RNA ligase	3
Cofactors, Vitamins, Prosthetic Groups, Pigments	B12 Cobalamin HMP	ChlD component of cobalt chelatase involved in B12 biosynthesis	3
Cofactors, Vitamins, Prosthetic Groups, Pigments	B12 Biosynthesis (Tavares copy1)	ChlD component of cobalt chelatase involved in B12 biosynthesis	3
Cofactors, Vitamins, Prosthetic Groups, Pigments	Coenzyme B12 biosynthesis	ChlD component of cobalt chelatase involved in B12 biosynthesis	3
Amino Acids and Derivatives	HMG CoA Synthesis	Hydroxymethylglutaryl-CoA lyase (EC 4.1.3.4)	3
Amino Acids and Derivatives	Leucine Degradation and HMG-CoA Metabolism	Hydroxymethylglutaryl-CoA lyase (EC 4.1.3.4)	3
Amino Acids and Derivatives	HMG-CoA	Hydroxymethylglutaryl-CoA lyase (EC 4.1.3.4)	3
Amino Acids and Derivatives	Branched chain amino acid degradation regulons	Hydroxymethylglutaryl-CoA lyase (EC 4.1.3.4)	3
Miscellaneous	EC 4.1.3.- Oxo-acid-lyases	Hydroxymethylglutaryl-CoA lyase (EC 4.1.3.4)	3
Amino Acids and Derivatives	Glutamine synthetases	Glutamine synthetase type I (EC 6.3.1.2)	3
Cell Wall and Capsule	Peptidoglycan Biosynthesis	Glutamine synthetase type I (EC 6.3.1.2)	3
Amino Acids and Derivatives	Glutamine, Glutamate, Aspartate and Asparagine Biosynthesis	Glutamine synthetase type I (EC 6.3.1.2)	3
Amino Acids and Derivatives	PII Superfamily	Glutamine synthetase type I (EC 6.3.1.2)	3
Nitrogen Metabolism	Ammonia assimilation	Glutamine synthetase type I (EC 6.3.1.2)	3
Carbohydrates	Fermentations in Streptococci	NAD(P) transhydrogenase subunit beta (EC 1.6.1.2)	3
Phosphorus Metabolism	Phosphate metabolism	NAD(P) transhydrogenase subunit beta (EC 1.6.1.2)	3
Cofactors, Vitamins, Prosthetic Groups, Pigments	NAD and NADP cofactor biosynthesis global	NAD(P) transhydrogenase subunit beta (EC 1.6.1.2)	3
Carbohydrates	Fermentations in Streptococci	NAD(P) transhydrogenase alpha subunit (EC 1.6.1.2)	3
Phosphorus Metabolism	Phosphate metabolism	NAD(P) transhydrogenase alpha subunit (EC 1.6.1.2)	3
Cofactors, Vitamins, Prosthetic Groups, Pigments	NAD and NADP cofactor biosynthesis global	NAD(P) transhydrogenase alpha subunit (EC 1.6.1.2)	3
Virulence, Disease and Defense	MLST	Guanylate kinase (EC 2.7.4.8)	3
Nucleosides and Nucleotides	Purine de novo biosynthesis in plants	Guanylate kinase (EC 2.7.4.8)	3
Nucleosides and Nucleotides	Purine conversions	Guanylate kinase (EC 2.7.4.8)	3
Regulation and Cell signaling	cAMP signaling in bacteria	ATP-dependent Clp protease proteolytic subunit (EC 3.4.21.92)	3
Protein Metabolism	Proteasome bacterial	ATP-dependent Clp protease proteolytic subunit (EC 3.4.21.92)	3
Stress Response	At5g63290	ATP-dependent Clp protease proteolytic subunit (EC 3.4.21.92)	3
Protein Metabolism	Proteolysis in bacteria, ATP-dependent	ATP-dependent Clp protease proteolytic subunit (EC 3.4.21.92)	3
Protein Metabolism	Lipoprotein Biosynthesis	Apolipoprotein N-acyltransferase (EC 2.3.1.-)	3
Phosphorus Metabolism	Phosphate metabolism	Apolipoprotein N-acyltransferase (EC 2.3.1.-)	3
Protein Metabolism	Proteasome bacterial	ATP-dependent hsl protease ATP-binding subunit HslU	3
Protein Metabolism	Proteolysis in bacteria, ATP-dependent	ATP-dependent hsl protease ATP-binding subunit HslU	3
Nitrogen Metabolism	Ammonia assimilation	Ammonium transporter	3
DNA Metabolism	CRISP Cmr Cluster	CRISPR-associated RAMP Cmr2	3
DNA Metabolism	CRISP Cmr Cluster	CRISPR-associated RAMP Cmr4	3
Amino Acids and Derivatives	Threonine degradation	2-amino-3-ketobutyrate coenzyme A ligase (EC 2.3.1.29)	3
Amino Acids and Derivatives	Glycine Biosynthesis	2-amino-3-ketobutyrate coenzyme A ligase (EC 2.3.1.29)	3
Amino Acids and Derivatives	Glycine and Serine Utilization	2-amino-3-ketobutyrate coenzyme A ligase (EC 2.3.1.29)	3
Cofactors, Vitamins, Prosthetic Groups, Pigments	Thiamine-biosynthesis	Hydroxymethylpyrimidine phosphate synthase ThiC (EC 4.1.99.17)	3
Cofactors, Vitamins, Prosthetic Groups, Pigments	CLO thiaminPP biosynthesis	Hydroxymethylpyrimidine phosphate synthase ThiC (EC 4.1.99.17)	3
Cofactors, Vitamins, Prosthetic Groups, Pigments	Thiamin biosynthesis -ThMP phosphatase	Hydroxymethylpyrimidine phosphate synthase ThiC (EC 4.1.99.17)	3
Miscellaneous	COG2363	Hydroxymethylpyrimidine phosphate synthase ThiC (EC 4.1.99.17)	3
Cofactors, Vitamins, Prosthetic Groups, Pigments	Thiamin biosynthesis	Hydroxymethylpyrimidine phosphate synthase ThiC (EC 4.1.99.17)	3
Cofactors, Vitamins, Prosthetic Groups, Pigments	Experimental ThMP RZ	Hydroxymethylpyrimidine phosphate synthase ThiC (EC 4.1.99.17)	3
Cofactors, Vitamins, Prosthetic Groups, Pigments	Test - Thiamin	Hydroxymethylpyrimidine phosphate synthase ThiC (EC 4.1.99.17)	3
Miscellaneous	YgfZ-Fe-S	Hydroxymethylpyrimidine phosphate synthase ThiC (EC 4.1.99.17)	3
Cofactors, Vitamins, Prosthetic Groups, Pigments	LB thiamin	Hydroxymethylpyrimidine phosphate synthase ThiC (EC 4.1.99.17)	3
Unclassified	Family 24 FUPA24 P-type ATPase ver.1	Hydroxymethylpyrimidine phosphate synthase ThiC (EC 4.1.99.17)	3
Thiamin	Thiamin HMP	Hydroxymethylpyrimidine phosphate synthase ThiC (EC 4.1.99.17)	3
Cofactors, Vitamins, Prosthetic Groups, Pigments	Thiamin biosynthesis in plants	Hydroxymethylpyrimidine phosphate synthase ThiC (EC 4.1.99.17)	3
Thiamin	ThiD ThiE fusions	Hydroxymethylpyrimidine phosphate synthase ThiC (EC 4.1.99.17)	3
Unclassified	Family 24 FUPA24 P-type ATPase	Hydroxymethylpyrimidine phosphate synthase ThiC (EC 4.1.99.17)	3
Cofactors, Vitamins, Prosthetic Groups, Pigments	Thiamin Copy RZ	Hydroxymethylpyrimidine phosphate synthase ThiC (EC 4.1.99.17)	3
Cofactors, Vitamins, Prosthetic Groups, Pigments	Thiamin biosynthesis LDP	Hydroxymethylpyrimidine phosphate synthase ThiC (EC 4.1.99.17)	3
Cofactors, Vitamins, Prosthetic Groups, Pigments	Menaquinone biosynthesis from chorismate via 1,4-dihydroxy-6-naphthoate	Menaquinone via futalosine step 1	3
Cofactors, Vitamins, Prosthetic Groups, Pigments	Menaquinone biosynthesis from chorismate via 1,4-dihydroxy-2-naphthoate	Menaquinone via futalosine step 1	3
Cofactors, Vitamins, Prosthetic Groups, Pigments	Menaquinone Biosynthesis via Futalosine	Menaquinone via futalosine step 1	3
Nucleotide sugars	UDP-glucose and UDP-galactose biosynthesis in plants	UDP-glucose 4-epimerase (EC 5.1.3.2)	3
Carbohydrates	Lacto-N-Biose I and Galacto-N-Biose Metabolic Pathway	UDP-glucose 4-epimerase (EC 5.1.3.2)	3
Cell Wall and Capsule	linker unit-arabinogalactan synthesis	UDP-glucose 4-epimerase (EC 5.1.3.2)	3
Protein Metabolism	N-linked Glycosylation in Bacteria	UDP-glucose 4-epimerase (EC 5.1.3.2)	3
Carbohydrates	Sugar utilization in Thermotogales	UDP-glucose 4-epimerase (EC 5.1.3.2)	3
Cell Wall and Capsule	Rhamnose containing glycans	UDP-glucose 4-epimerase (EC 5.1.3.2)	3
Carbohydrates	Galactose degradation in plants	UDP-glucose 4-epimerase (EC 5.1.3.2)	3
Carbohydrates	EC 5.1.3.- Racemases and epimerases acting on carbohydrates and derivatives	UDP-glucose 4-epimerase (EC 5.1.3.2)	3
Carbohydrates	Lactose and Galactose Uptake and Utilization	UDP-glucose 4-epimerase (EC 5.1.3.2)	3
Respiration	Soluble cytochromes and functionally related electron carriers	Cytochrome c-552 precursor	3
Cofactors, Vitamins, Prosthetic Groups, Pigments	YgfZ	Formate dehydrogenase-O, major subunit (EC 1.2.1.2)	3
Respiration	Formate hydrogenase	Formate dehydrogenase-O, major subunit (EC 1.2.1.2)	3
Carbohydrates	Xylose utilization	Xylose ABC transporter, periplasmic xylose-binding protein XylF	3
Cell Wall and Capsule	UDP-N-acetylmuramate from Fructose-6-phosphate Biosynthesis	UDP-N-acetylglucosamine 1-carboxyvinyltransferase (EC 2.5.1.7)	3
Cell Wall and Capsule	Peptidoglycan Biosynthesis	UDP-N-acetylglucosamine 1-carboxyvinyltransferase (EC 2.5.1.7)	3
Carbohydrates	Sugar utilization in Thermotogales	Beta-xylosidase (EC 3.2.1.37)	3
Plant cell walls and outer surfaces	Xylan degradation in plants	Beta-xylosidase (EC 3.2.1.37)	3
Carbohydrates	Xylose utilization	Beta-xylosidase (EC 3.2.1.37)	3
Amino Acids and Derivatives	Alanine, serine, glycine metabolism in plants	Phosphoserine phosphatase (EC 3.1.3.3)	3
Iron acquisition and metabolism	RCJ pfr	Phosphoserine phosphatase (EC 3.1.3.3)	3
Amino Acids and Derivatives	Serine Biosynthesis	Phosphoserine phosphatase (EC 3.1.3.3)	3
Virulence	Mycobacterial MmpL2 membrane protein cluster	Phosphoserine phosphatase (EC 3.1.3.3)	3
Unclassified	CBSS-195102.1.peg.963	Phosphoserine phosphatase (EC 3.1.3.3)	3
Amino Acids and Derivatives	Serine Biosynthesis	Phosphoserine phosphatase (EC 3.1.3.3)	3
Amino Acids and Derivatives	Glycine and Serine Utilization	Phosphoserine phosphatase (EC 3.1.3.3)	3
Protein Metabolism	tRNA aminoacylation, Tyr	Tyrosyl-tRNA synthetase (EC 6.1.1.1)	3
Protein Metabolism	EC 6.1.1.- Ligases forming aminoacyl-tRNA and related compounds	Tyrosyl-tRNA synthetase (EC 6.1.1.1)	3
Protein Metabolism	tRNA synthetase relationships	Tyrosyl-tRNA synthetase (EC 6.1.1.1)	3
Virulence	Multidrug Resistance, Tripartite Systems Found in Gram Negative Bacteria	Inner membrane component of tripartite multidrug resistance system	3
Cofactors, Vitamins, Prosthetic Groups, Pigments	dcernst CoA Salvage	Pantoate--beta-alanine ligase (EC 6.3.2.1)	3
Cofactors, Vitamins, Prosthetic Groups, Pigments	Pantothenate and CoA biosynthesis in plants	Pantoate--beta-alanine ligase (EC 6.3.2.1)	3
Cofactors, Vitamins, Prosthetic Groups, Pigments	dcernst CoA Salvage2	Pantoate--beta-alanine ligase (EC 6.3.2.1)	3
Unclassified	Family 24 FUPA24 P-type ATPase ver.1	Pantoate--beta-alanine ligase (EC 6.3.2.1)	3
Cofactors, Vitamins, Prosthetic Groups, Pigments	CoA Pantothenate HMP	Pantoate--beta-alanine ligase (EC 6.3.2.1)	3
Unclassified	CoA Test	Pantoate--beta-alanine ligase (EC 6.3.2.1)	3
Cofactors, Vitamins, Prosthetic Groups, Pigments	Coenzyme A Biosynthesis	Pantoate--beta-alanine ligase (EC 6.3.2.1)	3
Unclassified	Family 24 FUPA24 P-type ATPase	Pantoate--beta-alanine ligase (EC 6.3.2.1)	3
Cofactors, Vitamins, Prosthetic Groups, Pigments	coA-FolK	Pantoate--beta-alanine ligase (EC 6.3.2.1)	3
Nucleosides and Nucleotides	Purine conversions	Deoxyadenosine kinase (EC 2.7.1.76)	3
Cofactors, Vitamins, Prosthetic Groups, Pigments	coA-FolK	Pantothenate kinase type III, CoaX-like (EC 2.7.1.33)	3
Cofactors, Vitamins, Prosthetic Groups, Pigments	dcernst CoA Salvage	Pantothenate kinase type III, CoaX-like (EC 2.7.1.33)	3
Cofactors, Vitamins, Prosthetic Groups, Pigments	dcernst CoA Salvage2	Pantothenate kinase type III, CoaX-like (EC 2.7.1.33)	3
Cofactors, Vitamins, Prosthetic Groups, Pigments	CoA Pantothenate HMP	Pantothenate kinase type III, CoaX-like (EC 2.7.1.33)	3
Unclassified	CoA Test	Pantothenate kinase type III, CoaX-like (EC 2.7.1.33)	3
Cofactors, Vitamins, Prosthetic Groups, Pigments	Coenzyme A Biosynthesis	Pantothenate kinase type III, CoaX-like (EC 2.7.1.33)	3
Cofactors, Vitamins, Prosthetic Groups, Pigments	CoA Pantothenate HMP	Phosphopantothenoylcysteine decarboxylase (EC 4.1.1.36)	3
Unclassified	CoA Test	Phosphopantothenoylcysteine decarboxylase (EC 4.1.1.36)	3
Cofactors, Vitamins, Prosthetic Groups, Pigments	Coenzyme A Biosynthesis	Phosphopantothenoylcysteine decarboxylase (EC 4.1.1.36)	3
Cofactors, Vitamins, Prosthetic Groups, Pigments	coA-FolK	Phosphopantothenoylcysteine decarboxylase (EC 4.1.1.36)	3
Cofactors, Vitamins, Prosthetic Groups, Pigments	Pantothenate and CoA biosynthesis in plants	Phosphopantothenoylcysteine decarboxylase (EC 4.1.1.36)	3
Cofactors, Vitamins, Prosthetic Groups, Pigments	dcernst CoA Salvage	Phosphopantothenoylcysteine decarboxylase (EC 4.1.1.36)	3
Cofactors, Vitamins, Prosthetic Groups, Pigments	dcernst CoA Salvage2	Phosphopantothenoylcysteine decarboxylase (EC 4.1.1.36)	3
Fatty Acids, Lipids, and Isoprenoids	Glycerolipid and Glycerophospholipid Metabolism in Bacteria	Aldehyde dehydrogenase B (EC 1.2.1.22)	3
Carbohydrates	Methylglyoxal Metabolism	Aldehyde dehydrogenase B (EC 1.2.1.22)	3
Nucleosides and Nucleotides	Purine conversions	Adenine deaminase (EC 3.5.4.2)	3
[truncated: 2,049 more rows]
